# Supplementary material for: McaA and McaB control the dynamic positioning of a bacterial magnetic organelle
Source: Nat Commun. 2022 Sep 26;13:5652. doi: 10.1038/s41467-022-32914-9 (PMC9512821; doi:10.1038/s41467-022-32914-9)
Supplement: Supplementary file 16 — Source Data [file 41467_2022_32914_MOESM16_ESM.xlsx]

## Sheet: Figure 1a, e, f, g, h
Figure 1a, e, f, g, h
	Figure 1a							Figure 1e										Figure 1f										Figure 1g								Figure 1h
			Culture 1	Culture 2	Culture 3
		WT	1.72	1.67	1.72				WT/empty magnetosomes				WT/crystal-containing magnetosomes						ΔMIS/empty magnetosomes				ΔMIS/crystal-containing magnetosomes						Distance between all magnetosomes								Distance between empty magnetosomes
										Relative location of vesicles	Relative size of vesicles			Relative location of vesicles	Relative size of vesicles					Relative location of vesicles	Relative size of vesicles			Relative location of vesicles	Relative size of vesicles					WT			ΔMIS					WT			ΔMIS
			Culture 1	Culture 2	Culture 3				Magnetosome1	0.125	0.1515		Magnetosome1	0	0.6969				Magnetosome1	0	0.35486		Magnetosome1	0.0666	0.12904				Distance1	29.5		Distance1	9.14				Distance1	10.94		Distance1	33.6
		ΔMIS	2.1	2.15	2.11				Magnetosome2	0.375	0.1212		Magnetosome2	0.0625	0.6666				Magnetosome2	0.1332	0.09678		Magnetosome2	0.2664	0.3226				Distance2	25.52		Distance2	12.8				Distance2	50.14		Distance2	31.57
									Magnetosome3	0.4375	0.3636		Magnetosome3	0.1875	0.4848				Magnetosome3	0.1998	0		Magnetosome3	0.3996	0.87102				Distance3	9.76		Distance3	8.004				Distance3	18.57		Distance3	21.23
									Magnetosome4	0.5	0.0606		Magnetosome4	0.25	0.8787				Magnetosome4	0.333	0.06452		Magnetosome4	0.4662	0.51616				Distance4	13.35		Distance4	16.03				Distance4	49.62		Distance4	30.65
									Magnetosome5	0.8125	0.2121		Magnetosome5	0.3125	0.6363				Magnetosome5	1.4662	0.38712		Magnetosome5	0.5328	0.70972				Distance5	20.22		Distance5	16.96				Distance5	15.86		Distance5	22.37
									Magnetosome6	0.875	0.7272		Magnetosome6	0.5625	0.2424				Magnetosome6	1.5328	0.54842		Magnetosome6	0.5994	1				Distance6	12.39		Distance6	21.7				Distance6	15.61		Distance6	33.04
									Magnetosome7	1.125	0.303		Magnetosome7	0.625	0.606				Magnetosome7	1.7326	0.22582		Magnetosome7	0.666	0.83876				Distance7	8.48		Distance7	15.83				Distance7	15.21		Distance7	14.37
									Magnetosome8	1.1875	0.0909		Magnetosome8	0.6875	0.5454				Magnetosome8	1.7992	0.19356		Magnetosome8	0.7326	0.8065				Distance8	13.89		Distance8	12.07				Distance8	15.92		Distance8	17.43
									Magnetosome9	1.25	0.1818		Magnetosome9	0.75	0.7878				Magnetosome9	1.8658	0.29034		Magnetosome9	0.7992	0.93554				Distance9	12.64		Distance9	10.64				Distance9	14.95		Distance9	14.55
									Magnetosome10	1.3125	0.4545		Magnetosome10	0.9375	0.9393				Magnetosome10	1.9324	0.03226		Magnetosome10	0.8658	0.77424				Distance10	39.91		Distance10	15.47				Distance10	34.93		Distance10	20.29
									Magnetosome11	1.75	0		Magnetosome11	1	0.909				Magnetosome11	2	0.1613		Magnetosome11	0.9324	0.9678				Distance11	15.23		Distance11	9.86				Distance11	17.29		Distance11	14.62
									Magnetosome12	1.8125	0.3333		Magnetosome12	1	0.8181				Magnetosome12	0.1428	0		Magnetosome12	1	0.6452				Distance12	25.38		Distance12	14.84				Distance12	12.62		Distance12	15.32
									Magnetosome13	1.875	0.0303		Magnetosome13	1.0625	0.8484				Magnetosome13	0.5712	0.499996		Magnetosome13	1	0.90328				Distance13	40.07		Distance13	11.63				Distance13	35.19		Distance13	17.01
									Magnetosome14	0.307692	0.185185		Magnetosome14	1.375	0.4242				Magnetosome14	1.8568	0.035714		Magnetosome14	1.0666	0.61294				Distance14	27.54		Distance14	9.64				Distance14	12.14		Distance14	14.73
									Magnetosome15	0.615384	0.259259		Magnetosome15	1.4375	1				Magnetosome15	1.9282	0.107142		Magnetosome15	1.1332	0.67746				Distance15	35.31		Distance15	6.26				Distance15	34.94		Distance15	21.44
									Magnetosome16	0.692307	0.037037		Magnetosome16	1.5	0.9696				Magnetosome16	2	0.17857		Magnetosome16	1.1998	0.70972				Distance16	16.09		Distance16	10.32				Distance16	14.17		Distance16	13.33
									Magnetosome17	0.76923	0.37037		Magnetosome17	1.5625	0.7575				Magnetosome17	0	0		Magnetosome17	1.2664	0.58068				Distance17	25.75		Distance17	8.95				Distance17	35.54		Distance17	25.36
									Magnetosome18	1	0.074074		Magnetosome18	1.625	0.5757				Magnetosome18	0.1	0.047619		Magnetosome18	1.333	0.45164				Distance18	21.7		Distance18	5.55				Distance18	12.05		Distance18	17.28
									Magnetosome19	1.07692	0.407407		Magnetosome19	1.6875	0.5151				Magnetosome19	0.2	0.095238		Magnetosome19	1.3996	0.4839				Distance19	14.67		Distance19	12.07				Distance19	25.59		Distance19	19.37
									Magnetosome20	1.53846	0		Magnetosome20	1.9375	0.3939				Magnetosome20	2	0.190476		Magnetosome20	1.5994	0.41938				Distance20	10.97		Distance20	27.77				Distance20	33.29		Distance20	14.12
									Magnetosome21	1.61538	0.222222		Magnetosome21	2	0.2727				Magnetosome21	0	0.037037		Magnetosome21	1.666	0.25808				Distance21	44.75		Distance21	24.58				Distance21	21.06		Distance21	15.17
									Magnetosome22	1.92308	0.629629		Magnetosome22	0	1				Magnetosome22	0.307692	0.37037		Magnetosome22	0	0.071428				Distance22	23.56		Distance22	20.13				Distance22	42.35		Distance22	17.8
									Magnetosome23	2	0.111111		Magnetosome23	0.076923	0.555555				Magnetosome23	0.615384	0.481481		Magnetosome23	0.0714	0.142856				Distance23	39.38		Distance23	14.12				Distance23	27.06		Distance23	11.32
									Magnetosome24	0	0.518518		Magnetosome24	0.153846	0.444444				Magnetosome24	1.53846	0.222222		Magnetosome24	0.2142	0.249998				Distance24	41.99		Distance24	13.61				Distance24	18.93		Distance24	45.81
									Magnetosome25	0.153846	0.074074		Magnetosome25	0.230769	0.962962				Magnetosome25	1.84615	0.148148		Magnetosome25	0.2856	0.35714				Distance25	14.71		Distance25	10.35				Distance25	29.68		Distance25	29.7
									Magnetosome26	0.384615	0.666666		Magnetosome26	0.384615	0.148148				Magnetosome26	1.92308	0.185185		Magnetosome26	0.357	0.214284				Distance26	19.33		Distance26	6.61				Distance26	14.46		Distance26	21.4
									Magnetosome27	0.615384	0.148148		Magnetosome27	0.461538	0.703703				Magnetosome27	2	0.074074		Magnetosome27	0.4284	0.53571				Distance27	28.27		Distance27	11.11
									Magnetosome28	0.692307	0.111111		Magnetosome28	0.538461	0.888888				Magnetosome28	0	0.05264		Magnetosome28	0.4998	0.285712				Distance28	22.32		Distance28	14.28
									Magnetosome29	0.76923	0.37037		Magnetosome29	0.846153	0.481481				Magnetosome29	0.052632	0.18424		Magnetosome29	0.6426	0.642852				Distance29	37.62		Distance29	4.77
									Magnetosome30	0.846153	0.185185		Magnetosome30	0.923076	0.851851				Magnetosome30	0.105264	0.1316		Magnetosome30	0.714	0.392854				Distance30	35.7		Distance30	10.61
									Magnetosome31	1.30769	0.333333		Magnetosome31	1	0.666666				Magnetosome31	0.210528	0.15792		Magnetosome31	0.7854	0.464282				Distance31	16.51		Distance31	7.81
									Magnetosome32	1.38461	0.444444		Magnetosome32	1.15385	0.925925				Magnetosome32	0.421056	0.34216		Magnetosome32	0.8568	0.428568				Distance32	10.22		Distance32	9.18
									Magnetosome33	1.46154	0.296296		Magnetosome33	1.23077	0.592592				Magnetosome33	0.578952	0.10528		Magnetosome33	0.9282	0.785708				Distance33	9.78		Distance33	10.24
									Magnetosome34	1.53846	0.037037		Magnetosome34	1.30769	0.814814				Magnetosome34	0.631584	0.68432		Magnetosome34	1	0.571424				Distance34	14.43		Distance34	8.41
									Magnetosome35	1.61538	0.481481		Magnetosome35	1.38461	0.518518				Magnetosome35	0.684216	0.63168		Magnetosome35	1.0714	0.749994				Distance35	22.85		Distance35	8.34
									Magnetosome36	1.76923	0		Magnetosome36	1.46154	0.333333				Magnetosome36	0.78948	0.55272		Magnetosome36	1.1428	0.89285				Distance36	36.19		Distance36	12.63
									Magnetosome37	1.84615	0.259259		Magnetosome37	1.69231	0.296296				Magnetosome37	1.57895	0.02632		Magnetosome37	1.2142	0.71428				Distance37	15.07		Distance37	12.39
									Magnetosome38	1.92308	0.222222		Magnetosome38	1.76923	0.74074				Magnetosome38	1.78948	0.31584		Magnetosome38	1.2856	0.928564				Distance38	24.31		Distance38	22.86
									Magnetosome39	1.54546	0.04348		Magnetosome39	1.84615	0.777777				Magnetosome39	1.89474	0.28952		Magnetosome39	1.357	0.964278				Distance39	31.9		Distance39	25.45
									Magnetosome40	1.63637	0.13044		Magnetosome40	0.076923	0.925925				Magnetosome40	1.94738	0.10528		Magnetosome40	1.4284	0.821422				Distance40	45.5		Distance40	17.65
									Magnetosome41	0	0		Magnetosome41	0.230769	0.703703				Magnetosome41	2	0		Magnetosome41	1.4998	1				Distance41	16.71		Distance41	14.65
									Magnetosome42	0.071429	0.17857		Magnetosome42	0.307692	0.777777								Magnetosome42	1.5712	0.642852				Distance42	29.41		Distance42	16.17
									Magnetosome43	0.428574	0.214284		Magnetosome43	0.461538	0.74074								Magnetosome43	1.6426	0.678566				Distance43	24.23		Distance43	10.58
									Magnetosome44	0.500003	0.035714		Magnetosome44	0.538461	0.407407								Magnetosome44	1.714	0.857136				Distance44	28.18		Distance44	9.66
									Magnetosome45	0.571432	0.071428		Magnetosome45	0.923076	0.555555								Magnetosome45	1.7854	0.321426				Distance45	24.3		Distance45	13.47
									Magnetosome46	1.64286	0.249998		Magnetosome46	1	0.629629								Magnetosome46	0.3	0.285714				Distance46	35.32		Distance46	9.03
									Magnetosome47	1.71429	0.142856		Magnetosome47	1	0.851851								Magnetosome47	0.4	0.142857				Distance47	16.56		Distance47	8.07
									Magnetosome48	1.78572	0.107142		Magnetosome48	1.07692	1								Magnetosome48	0.5	0.380952				Distance48	22.14		Distance48	8.47
													Magnetosome49	1.15385	0.592592								Magnetosome49	0.6	0.238095				Distance49	57.4		Distance49	18.05
													Magnetosome50	1.23077	0.814814								Magnetosome50	0.7	0.619047				Distance50	17.77		Distance50	15.65
													Magnetosome51	1.69231	0.962962								Magnetosome51	0.8	0.428571				Distance51	41.68		Distance51	7.82
													Magnetosome52	2	0.888888								Magnetosome52	0.9	0.47619				Distance52	35.48		Distance52	9.98
													Magnetosome53	0	0.52176								Magnetosome53	1	0.666666				Distance53	21.08		Distance53	8.28
													Magnetosome54	0.09091	1								Magnetosome54	1	0.714285				Distance54	16.85		Distance54	4.7
													Magnetosome55	0.18182	0.95656								Magnetosome55	1.1	0.904761				Distance55	80.93		Distance55	7.47
													Magnetosome56	0.27273	0.91308								Magnetosome56	1.2	0.857142				Distance56	21.19		Distance56	15.65
													Magnetosome57	0.36364	0.26088								Magnetosome57	1.3	0.571428				Distance57	28.1		Distance57	20.4
													Magnetosome58	0.45455	0.69568								Magnetosome58	1.4	0.761904				Distance58	16.14		Distance58	18.93
													Magnetosome59	0.54546	0.8696								Magnetosome59	1.5	0.523809				Distance59	24.41		Distance59	10.67
													Magnetosome60	0.63637	0.2174								Magnetosome60	1.6	1				Distance60	14.68		Distance60	26.32
													Magnetosome61	0.72728	0.08696								Magnetosome61	1.7	0.95238				Distance61	37.83		Distance61	4.62
													Magnetosome62	0.81819	0.17392								Magnetosome62	1.8	0.809523				Distance62	12.74		Distance62	7.67
													Magnetosome63	0.9091	0.6522								Magnetosome63	1.9	0.333333				Distance63	37.17		Distance63	9.02
													Magnetosome64	1	0.82612								Magnetosome64	0.076923	0.333333				Distance64	37.37		Distance64	7.21
													Magnetosome65	1	0.47828								Magnetosome65	0.153846	0.259259				Distance65	21.3		Distance65	17.61
													Magnetosome66	1.09091	0.73916								Magnetosome66	0.230769	0.407407				Distance66	30.65		Distance66	7.5
													Magnetosome67	1.18182	0.30436								Magnetosome67	0.384615	0.555555				Distance67	42.8		Distance67	8.5
													Magnetosome68	1.27273	0								Magnetosome68	0.461538	0.444444				Distance68	15.56		Distance68	8.2
													Magnetosome69	1.36364	0.34784								Magnetosome69	0.538461	0.518518				Distance69	38.17		Distance69	20.86
													Magnetosome70	1.45455	0.4348								Magnetosome70	0.692307	0.629629				Distance70	43.66		Distance70	19.8
													Magnetosome71	1.72728	0.39132								Magnetosome71	0.76923	0.703703				Distance71	14.9		Distance71	10.98
													Magnetosome72	1.81819	0.60872								Magnetosome72	0.846153	0.925925				Distance72	22.01		Distance72	15.65
													Magnetosome73	1.9091	0.56524								Magnetosome73	0.923076	0.74074				Distance73	68.44		Distance73	14.9
													Magnetosome74	2	0.78264								Magnetosome74	1	0.851851				Distance74	30.63		Distance74	15
													Magnetosome75	0.142858	0.285712								Magnetosome75	1	0.962962				Distance75	9.88		Distance75	14.04
													Magnetosome76	0.214287	0.464282								Magnetosome76	1.07692	0.666666				Distance76	14.11		Distance76	29.62
													Magnetosome77	0.285716	0.642852								Magnetosome77	1.15385	0.777777				Distance77	22.17		Distance77	6.16
													Magnetosome78	0.357145	0.964278								Magnetosome78	1.23077	0.888888				Distance78	14.93		Distance78	7.51
													Magnetosome79	0.642861	0.821422								Magnetosome79	1.30769	0.814814				Distance79	19.83		Distance79	8.5
													Magnetosome80	0.71429	1								Magnetosome80	1.38461	1				Distance80	37.16		Distance80	12.32
													Magnetosome81	0.785719	0.571424								Magnetosome81	1.46154	0.592592				Distance81	30.25		Distance81	6.83
													Magnetosome82	0.857148	0.678566								Magnetosome82	1.61538	0.296296				Distance82	21.68		Distance82	7.83
													Magnetosome83	0.928577	0.89285								Magnetosome83	1.69231	0.111111				Distance83	24.43		Distance83	12.29
													Magnetosome84	1	0.53571								Magnetosome84	1.76923	0				Distance84	30.49		Distance84	9.34
													Magnetosome85	1.07143	0.392854								Magnetosome85	0.157896	0.23688				Distance85	54.41		Distance85	11.21
													Magnetosome86	1.14286	0.321426								Magnetosome86	0.26316	0.21056				Distance86	25.37		Distance86	9.87
													Magnetosome87	1.21429	0.499996								Magnetosome87	0.315792	0.2632				Distance87	22.41		Distance87	6.47
													Magnetosome88	1.28572	0.785708								Magnetosome88	0.368424	0.42112				Distance88	29.11		Distance88	13.63
													Magnetosome89	1.35715	0.607138								Magnetosome89	0.473688	0.36848				Distance89	10.87		Distance89	20.49
													Magnetosome90	1.42857	0.928564								Magnetosome90	0.52632	0.44744				Distance90	18.75		Distance90	16.16
													Magnetosome91	1.5	0.857136								Magnetosome91	0.736848	0.50008				Distance91	11.13		Distance91	25.83
													Magnetosome92	1.57143	0.35714								Magnetosome92	0.842112	0.84224				Distance92	13.43		Distance92	13.75
													Magnetosome93	1.85715	0.428568								Magnetosome93	0.894744	0.97384				Distance93	39.43		Distance93	11.18
													Magnetosome94	1.92858	0.71428								Magnetosome94	0.947376	0.71064				Distance94	33.82		Distance94	13.78
													Magnetosome95	2	0.749994								Magnetosome95	1	1				Distance95	24.57		Distance95	12.7
																							Magnetosome96	1.05263	0.7896				Distance96	31.01		Distance96	12.8
																							Magnetosome97	1.10526	0.76328				Distance97	34.03		Distance97	13.28
																							Magnetosome98	1.1579	0.94752				Distance98	10.28		Distance98	10.7
																							Magnetosome99	1.21053	0.9212				Distance99	14.26		Distance99	20.9
																							Magnetosome100	1.26316	0.89488				Distance100	12.27		Distance100	12.04
																							Magnetosome101	1.31579	0.60536				Distance101	21.97		Distance101	28.22
																							Magnetosome102	1.36842	0.81592				Distance102	21.38		Distance102	12.43
																							Magnetosome103	1.42106	0.86856				Distance103	47.09		Distance103	12.27
																							Magnetosome104	1.47369	0.57904				Distance104	12.77		Distance104	17.13
																							Magnetosome105	1.52632	0.658				Distance105	12.82		Distance105	11.33
																							Magnetosome106	1.63158	0.3948				Distance106	46.88		Distance106	18.5
																							Magnetosome107	1.68422	0.47376				Distance107	33.46		Distance107	10.94
																							Magnetosome108	1.73685	0.5264				Distance108	27.23		Distance108	13.77
																							Magnetosome109	1.84211	0.73696				Distance109	26.34		Distance109	30.68
																													Distance110	47.52		Distance110	15.61
																													Distance111	30.86		Distance111	11.36
																													Distance112	26.85		Distance112	24.17
																													Distance113	32.56		Distance113	5.2
																													Distance114	12.12		Distance114	9.38
																													Distance115	29.56		Distance115	5.38
																													Distance116	32.1		Distance116	7.34
																													Distance117	13.01		Distance117	10.14
																													Distance118	22.4		Distance118	8.67
																													Distance119	14.39		Distance119	15.39
																													Distance120	9.52		Distance120	19.82
																													Distance121	14.58		Distance121	12.08
																													Distance122	15.52		Distance122	10.5
																													Distance123	13.52		Distance123	10.16
																													Distance124	21.58		Distance124	12.98
																													Distance125	10.94		Distance125	16.23
																													Distance126	20.56		Distance126	18.47
																													Distance127	14.44		Distance127	15.37
																													Distance128	10.75		Distance128	11.74
																													Distance129	10.34		Distance129	44.01
																													Distance130	10.13		Distance130	18.92
																													Distance131	13		Distance131	14.51
																													Distance132	15.38		Distance132	22.94
																													Distance133	19.24		Distance133	11.47
																													Distance134	43.09		Distance134	12.16
																													Distance135	40.34		Distance135	6.54
																													Distance136	12.48		Distance136	8.98
																													Distance137	16.4		Distance137	8.01
																													Distance138	13.91		Distance138	10.95
																													Distance139	17.25		Distance139	11.55
																													Distance140	9.89		Distance140	17.26
																													Distance141	13.59		Distance141	22.11
																													Distance142	7.8		Distance142	10.35
																													Distance143	29.99		Distance143	19.47
																													Distance144	22.99		Distance144	21.44
																													Distance145	24.13		Distance145	15.65
																													Distance146	25.07		Distance146	20.74
																													Distance147	13.67		Distance147	11.47
																													Distance148	14.07		Distance148	12.69
																													Distance149	20.16		Distance149	26.88
																													Distance150	13.69		Distance150	16.66
																													Distance151	24.56		Distance151	14.41
																													Distance152	29.87		Distance152	13.81
																													Distance153	17.1		Distance153	9.53
																													Distance154	32.39		Distance154	14.46
																													Distance155	19.2		Distance155	6.93
																													Distance156	32.01		Distance156	9.36
																													Distance157	35.64		Distance157	11.01
																													Distance158	49.2		Distance158	10.15
																													Distance159	37.18		Distance159	6.88
																													Distance160	38.47		Distance160	8
																													Distance161	26.99		Distance161	8.94
																													Distance162	24.01		Distance162	8.84
																													Distance163	44.54		Distance163	8.51
																													Distance164	30.42		Distance164	10.98
																													Distance165	12.61		Distance165	20.24
																													Distance166	54.19		Distance166	26.96
																													Distance167	54.09		Distance167	43.53
																													Distance168	23.9		Distance168	29.86
																													Distance169	17.29		Distance169	14.1
																													Distance170	19.24		Distance170	13.76
																													Distance171	18.49		Distance171	14.8
																													Distance172	13.94		Distance172	12.16
																													Distance173	32.26		Distance173	6.73
																													Distance174	18.49		Distance174	11.56
																													Distance175	11.47		Distance175	11.32
																													Distance176	35.37		Distance176	12.06
																													Distance177	44.16		Distance177	7.34
																													Distance178	41.69		Distance178	5.18
																													Distance179	37.46		Distance179	9.25
																													Distance180	32.38		Distance180	12.26
																													Distance181	33.38		Distance181	12.11
																													Distance182	20.48		Distance182	10.28
																													Distance183	23.51		Distance183	10.96
																													Distance184	62.33		Distance184	11.58
																													Distance185	37.55		Distance185	7.75
																													Distance186	19.69		Distance186	10.62
																													Distance187	20.96		Distance187	12.03
																													Distance188	11.93		Distance188	21.29
																													Distance189	30.93		Distance189	12.73
																													Distance190	53.5		Distance190	18.85
																													Distance191	34.14		Distance191	12.02
																													Distance192	11.78		Distance192	12.4
																													Distance193	12.3		Distance193	19.05
																													Distance194	12.4		Distance194	20.19
																													Distance195	14.89		Distance195	7.06
																													Distance196	9.67		Distance196	8.95
																													Distance197	15.61		Distance197	11.23
																													Distance198	36.64		Distance198	6.08
																													Distance199	14.61		Distance199	9.12
																																Distance200	3.79
																																Distance201	5.23
																																Distance202	6.31
																																Distance203	6.45
																																Distance204	5.68
																																Distance205	7.3
																																Distance206	24.29

## Sheet: Figure 2c
Figure 2c
	The length ratio of MamI-GFP markered magnetosome chain versus the whole AMB-1 cell
		WT/MamI-GFP			ΔMIS/MamI-GFP
	Cell 1	0.779313		Cell 1	0.489587
	Cell 2	0.670136		Cell 2	0.692176
	Cell 3	0.918482		Cell 3	0.576205
	Cell 4	0.8125		Cell 4	0.719789
	Cell 5	0.587532		Cell 5	0.557324
	Cell 6	0.672936		Cell 6	0.522438
	Cell 7	0.750246		Cell 7	0.58222
	Cell 8	0.886364		Cell 8	0.574957
	Cell 9	0.865427		Cell 9	0.695971
	Cell 10	0.754653		Cell 10	0.593063
	Cell 11	0.872303		Cell 11	0.771848
	Cell 12	0.708234		Cell 12	0.59991
	Cell 13	0.897445		Cell 13	0.648688
	Cell 14	0.888048		Cell 14	0.61102
	Cell 15	0.851273		Cell 15	0.518477
	Cell 16	0.831752		Cell 16	0.509451
	Cell 17	0.582418		Cell 17	0.730667
	Cell 18	0.87552		Cell 18	0.502092
	Cell 19	0.805821		Cell 19	0.248611
	Cell 20	0.79025		Cell 20	0.751768
	Cell 21	0.698989		Cell 21	0.619469
	Cell 22	0.979181		Cell 22	0.712669
	Cell 23	0.710391		Cell 23	0.669968
	Cell 24	0.680943		Cell 24	0.729589
	Cell 25	0.836414		Cell 25	0.616276
	Cell 26	0.780966		Cell 26	0.480525
	Cell 27	0.79482		Cell 27	0.356277
	Cell 28	0.652088		Cell 28	0.45585
	Cell 29	0.794997		Cell 29	0.661633
	Cell 30	0.796651		Cell 30	0.404519
	Cell 31	0.771242		Cell 31	0.459065
	Cell 32	0.618743		Cell 32	0.700502
	Cell 33	0.99839		Cell 33	0.563424
	Cell 34	0.57266		Cell 34	0.577133
	Cell 35	0.776457		Cell 35	0.520768
	Cell 36	0.760455		Cell 36	0.649781
	Cell 37	0.768837		Cell 37	0.455365
	Cell 38	0.848705		Cell 38	0.592448
	Cell 39	0.769154		Cell 39	0.595328
	Cell 40	0.873325		Cell 40	0.504238
	Cell 41	0.882683		Cell 41	0.636707
	Cell 42	0.931855		Cell 42	0.755797
	Cell 43	0.825768		Cell 43	0.629888
	Cell 44	0.827938		Cell 44	0.631118
	Cell 45	0.840184		Cell 45	0.595108
	Cell 46	0.816185		Cell 46	0.625249
	Cell 47	0.8836		Cell 47	0.480788
	Cell 48	0.83243		Cell 48	0.577726
	Cell 49	0.800541		Cell 49	0.479765
	Cell 50	0.965602		Cell 50	0.759697
	Cell 51	0.869329		Cell 51	0.596077
	Cell 52	0.663354		Cell 52	0.574388
	Cell 53	0.526226		Cell 53	0.718582
	Cell 54	0.920713		Cell 54	0.548631
	Cell 55	0.758961		Cell 55	0.482237
	Cell 56	0.72215		Cell 56	0.552673
	Cell 57	0.805079		Cell 57	0.530303
	Cell 58	0.860662		Cell 58	0.662312
	Cell 59	0.900436		Cell 59	0.430148
	Cell 60	0.955978		Cell 60	0.639074
	Cell 61	0.914802		Cell 61	0.463262
	Cell 62	0.925496		Cell 62	0.533888
	Cell 63	0.658561		Cell 63	0.751562
	Cell 64	0.766497		Cell 64	0.662143
	Cell 65	0.865983		Cell 65	0.737681
	Cell 66	0.606838		Cell 66	0.577163
	Cell 67	0.855729		Cell 67	0.768526
	Cell 68	0.800467		Cell 68	0.572033
	Cell 69	0.819296		Cell 69	0.599262
	Cell 70	0.932625		Cell 70	0.503928
	Cell 71	0.929114		Cell 71	0.590176
	Cell 72	0.840829		Cell 72	0.640203
	Cell 73	0.846054		Cell 73	0.609431
	Cell 74	0.744966		Cell 74	0.582986
	Cell 75	0.764398		Cell 75	0.595501
	Cell 76	0.927629		Cell 76	0.731221
	Cell 77	0.92796		Cell 77	0.481788
	Cell 78	0.809022		Cell 78	0.635705
	Cell 79	0.864019		Cell 79	0.63277
	Cell 80	0.902302		Cell 80	0.673489
	Cell 81	0.885475		Cell 81	0.828356
	Cell 82	0.880034		Cell 82	0.448067
	Cell 83	0.812623
	Cell 84	0.872324
	Cell 85	0.78724
	Cell 86	0.843208
	Cell 87	0.838296
	Cell 88	0.738001
	Cell 89	0.882274
	Cell 90	0.743647
	Cell 91	0.736932
	Cell 92	0.859925
	Cell 93	0.967804
	Cell 94	0.723877
	Cell 95	0.907104
	Cell 96	0.754417
	Cell 97	0.798094
	Cell 98	0.799218
	Cell 99	0.948414
	Cell 100	0.701748
	Cell 101	0.947695
	Cell 102	0.921696
	Cell 103	0.897019

## Sheet: Figure 3b
Figure 3b
		Culture 1	Culture 2	Culture 3
	WT	1.57	1.54	1.56
		Culture 1	Culture 2	Culture 3
	ΔMIS	1.98	1.95	1.93
		Culture 1	Culture 2	Culture 3
	ΔMIS_LD1	1.96	1.93	1.96
		Culture 1	Culture 2	Culture 3
	ΔMIS_LD2	1.52	1.58	1.57
		Culture 1	Culture 2	Culture 3
	ΔiR1	1.55	1.55	1.51
		Culture 1	Culture 2	Culture 3
	ΔiR2	1.89	1.87	1.91
		Culture 1	Culture 2	Culture 3
	ΔiR3	1.65	1.6	1.66
		Culture 1	Culture 2	Culture 3
	ΔiR4	1.52	1.45	1.53
		Culture 1	Culture 2	Culture 3
	ΔmcaA	1.93	1.94	1.95
		Culture 1	Culture 2	Culture 3
	ΔmcaB	1.82	1.83	1.79

## Sheet: Figure 4j
Figure 4j
		Culture 1	Culture 2	Culture 3
	WT/vector	1.29	1.27	1.29
		Culture 1	Culture 2	Culture 3
	ΔmcaA/vector	1.56	1.59	1.56
		Culture 1	Culture 2	Culture 3
	ΔmcaA/McaAWT-GFP	1.36	1.41	1.41
		Culture 1	Culture 2	Culture 3
	ΔmcaA/McaAΔSP-GFP	1.53	1.54	1.5
		Culture 1	Culture 2	Culture 3
	ΔmcaA/McaAΔVWA-GFP	1.5	1.49	1.48
		Culture 1	Culture 2	Culture 3
	ΔmcaA/McaAMIDAS-GFP	1.48	1.51	1.51
		Culture 1	Culture 2	Culture 3
	ΔmcaA/McaAΔaa400-530-GFP	1.32	1.35	1.38
		Culture 1	Culture 2	Culture 3
	ΔmcaA/McaAΔaa530-665-GFP	1.52	1.5	1.53
		Culture 1	Culture 2	Culture 3
	ΔmcaA/McaAΔaa665-776-GFP	1.39	1.34	1.37

## Sheet: Figure 5d
Figure 5d
	Anti-Halo for McaA-Halo					Anti-GFP for McaB-Halo					Anti-Mms6

## Sheet: Figure 7a, b
Figure 7a, b
	Figure 7a							Figure 7b
			Culture 1	Culture 2	Culture 3					Culture 1	Culture 2	Culture 3
		WT	1.53	1.52	1.49				WT	1.62	1.63	1.6
			Culture 1	Culture 2	Culture 3					Culture 1	Culture 2	Culture 3
		ΔmamJΔlimJ	1.43	1.44	1.39				ΔmamY	1.62	1.61	1.65
			Culture 1	Culture 2	Culture 3					Culture 1	Culture 2	Culture 3
		ΔmamJΔlimJΔMIS	1.05	1.06	1.04				ΔMIS	2.12	1.97	2.09
			Culture 1	Culture 2	Culture 3					Culture 1	Culture 2	Culture 3
		ΔmamJΔlimJΔMIS_LD1	1.04	1.03	1.03				ΔmamYΔMIS	1.77	1.79	1.81
			Culture 1	Culture 2	Culture 3					Culture 1	Culture 2	Culture 3
		ΔmamJΔlimJΔMIS_LD2	1.58	1.55	1.57				ΔiR2	1.96	2.02	2.05
			Culture 1	Culture 2	Culture 3					Culture 1	Culture 2	Culture 3
		ΔmamJΔlimJΔiR1	1.39	1.4	1.32				ΔmamYΔiR2	1.78	1.77	1.76
			Culture 1	Culture 2	Culture 3					Culture 1	Culture 2	Culture 3
		ΔmamJΔlimJΔiR2	1.03	1.03	1.04				ΔmcaA	1.91	1.92	2.02
			Culture 1	Culture 2	Culture 3					Culture 1	Culture 2	Culture 3
		ΔmamJΔlimJΔiR3	1.44	1.45	1.44				ΔmamYΔmcaA	1.86	1.76	1.79
			Culture 1	Culture 2	Culture 3					Culture 1	Culture 2	Culture 3
		ΔmamJΔlimJΔiR4	1.36	1.32	1.38				ΔmcaB	1.81	1.88	1.91
			Culture 1	Culture 2	Culture 3					Culture 1	Culture 2	Culture 3
		ΔmamJΔlimJΔmcaA	1.03	1.04	1.02				ΔmamYΔmcaB	1.84	1.88	1.85
			Culture 1	Culture 2	Culture 3
		ΔmamJΔlimJΔmcaB	1.44	1.45	1.37

## Sheet: Figure 8f, h
Figure 8f, h
	Figure 8f
		WT/MamK-GFP																										ΔMIS/MamK-GFP
		Time point (min)	Cell1	Cell2	Cell3	Cell4	Cell5	Cell6	Cell7	Cell8	Cell9	Cell10	Cell11	Cell12	Cell13	Cell14	Cell15	Cell16	Cell17	Cell18	Cell19	Cell20	Cell21	Cell22	Cell23			Time point (min)	Cell1	Cell2	Cell3	Cell4	Cell5	Cell6	Cell7	Cell8	Cell9	Cell10	Cell11	Cell12	Cell13	Cell14	Cell15	Cell16	Cell17	Cell18	Cell19	Cell20
		0	0.234306	0.237015	0.321534	0.240227	0.303878	0.252759	0.210066	0.269487	0.279076	0.184911	0.28194	0.14993	0.369255	0.214685	0.320942	0.409392	0.319211	0.362472	0.276695	0.274784	0.253134	0.216229	0.246007			0	0.287103	0.161683	0.201273	0.206475	0.310278	0.201178	0.244819	0.364099	0.255233	0.506903	0.295495	0.284494	0.299514	0.315828	0.42611	0.16434	0.203095	0.313497	0.245585	0.333584
		0.5	0.298131	0.343737	0.457906	0.297465	0.352747	0.345627	0.321743	0.376688	0.416084	0.289515	0.400974	0.29745	0.478535	0.325392	0.407384	0.464051	0.408503	0.439023	0.345271	0.344203	0.305762	0.336066	0.32601			0.5	0.357756	0.377648	0.343036	0.343318	0.37587	0.278498	0.316169	0.438559	0.329991	0.59721	0.350881	0.37685	0.479047	0.424378	0.414904	0.206256	0.304791	0.397433	0.326268	0.404399
		1	0.33487	0.348671	0.467194	0.337846	0.398141	0.364313	0.307161	0.418063	0.442065	0.319288	0.449451	0.334051	0.476338	0.339776	0.443474	0.489401	0.456734	0.483749	0.358484	0.366459	0.347307	0.363746	0.399213			1	0.369016	0.492231	0.391049	0.339286	0.414736	0.294961	0.351149	0.435623	0.344563	0.624363	0.372914	0.420046	0.446778	0.44476	0.441772	0.268241	0.305394	0.458755	0.409832	0.437953
		1.5	0.377754	0.386786	0.512357	0.363582	0.446813	0.397918	0.367064	0.433807	0.463048	0.358842	0.482509	0.42458	0.647981	0.372989	0.449882	0.499524	0.519941	0.522038	0.396511	0.395659	0.402526	0.305881	0.470186			1.5	0.403364	0.532828	0.393137	0.418953	0.412445	0.302221	0.386837	0.472135	0.357716	0.568409	0.398587	0.457631	0.459352	0.483245	0.41937	0.307727	0.35726	0.382674	0.406241	0.505288
		2	0.416737	0.379327	0.568749	0.382055	0.443727	0.428431	0.382751	0.455121	0.476933	0.398557	0.494746	0.454993	0.694399	0.366432	0.476662	0.563819	0.553934	0.551878	0.376566	0.442202	0.405095	0.42512	0.499312			2	0.437949	0.591092	0.412153	0.450181	0.463266	0.32839	0.415898	0.538852	0.378729	0.629035	0.438643	0.489206	0.505014	0.493082	0.477191	0.296249	0.390266	0.435249	0.372146	0.52894
		2.5	0.444066	0.40756	0.599144	0.442795	0.449688	0.428953	0.450082	0.454559	0.465811	0.420729	0.506615	0.484185	0.73853	0.367224	0.496704	0.624486	0.554943	0.706191	0.379047	0.461667	0.477046	0.407018	0.520412			2.5	0.436072	0.642432	0.455378	0.445012	0.519728	0.328288	0.403766	0.553092	0.400088	0.639653	0.413404	0.459323	0.548024	0.55335	0.490789	0.334087	0.45485	0.420336	0.327816	0.569631
		3	0.449554	0.395044	0.589381	0.472469	0.43341	0.456059	0.469382	0.44273	0.493401	0.407088	0.558225	0.478999	0.762529	0.394064	0.4683	0.548245	0.571615	0.756509	0.370576	0.451084	0.486754	0.442127	0.611223			3	0.481087	0.630961	0.491414	0.517763	0.541096	0.364424	0.365408	0.608014	0.395336	0.660947	0.461373	0.506785	0.543166	0.638469	0.447881	0.326186	0.478757	0.46518	0.39149	0.65643
		3.5	0.476458	0.3958	0.570182	0.499392	0.428779	0.433086	0.443181	0.495961	0.52856	0.392832	0.55171	0.437213	0.889253	0.405099	0.518293	0.528234	0.623057	0.81513	0.412638	0.456792	0.502248	0.459759	0.632166			3.5	0.502922	0.716345	0.505423	0.522704	0.540806	0.389982	0.385345	0.624165	0.407517	0.618667	0.528005	0.49541	0.546221	0.638599	0.476493	0.359308	0.489583	0.45466	0.452556	0.61852
		4	0.524095	0.40556	0.582266	0.474392	0.447777	0.469259	0.458685	0.521935	0.519232	0.409162	0.570136	0.473699	0.922246	0.429383	0.546418	0.564199	0.577309	0.813442	0.401306	0.516297	0.520134	0.460793	0.741152			4	0.508561	0.675388	0.516292	0.52437	0.563828	0.476678	0.375441	0.628961	0.468068	0.597854	0.524545	0.515843	0.627898	0.606593	0.459374	0.453232	0.484023	0.610082	0.552618	0.629976
		4.5	0.55838	0.385841	0.600331	0.470829	0.462729	0.483497	0.505804	0.545312	0.547359	0.430668	0.559755	0.503957	0.858447	0.403409	0.556091	0.567377	0.588536	0.821563	0.413448	0.420755	0.5337	0.472892	0.830816			4.5	0.543882	0.735965	0.526501	0.477519	0.623119	0.498144	0.380974	0.643411	0.497415	0.576142	0.51593	0.579607	0.679437	0.65018	0.485888	0.505392	0.493729	0.665228	0.483526	0.656915
		5	0.561334	0.405152	0.62674	0.445971	0.481564	0.487869	0.561827	0.540975	0.528488	0.395612	0.559349	0.56431	0.848606	0.401534	0.6264	0.569665	0.600225	0.840917	0.416072	0.467235	0.572901	0.499578	0.942457			5	0.523496	0.830616	0.488288	0.541432	0.595584	0.566091	0.339913	0.702085	0.557626	0.611	0.544934	0.59255	0.733298	0.649263	0.490472	0.503121	0.381321	0.818867	0.463382	0.716858
		5.5	0.573203	0.432042	0.614324	0.484953	0.514956	0.512813	0.544406	0.565278	0.548123	0.418413	0.541992	0.520624	0.892048	0.397249	0.618405	0.582829	0.607683	0.91529	0.425794	0.475959	0.583598	0.533937	0.967349			5.5	0.544778	0.744317	0.537335	0.521792	0.714041	0.596042	0.338632	0.628565	0.610717	0.602351	0.476072	0.497474	0.77522	0.714094	0.498426	0.545074	0.392177	0.827386	0.395558	0.715635
		6	0.612382	0.490507	0.640436	0.53276	0.538927	0.526162	0.548639	0.532156	0.575032	0.434689	0.523874	0.510447	0.980398	0.39677	0.667033	0.605033	0.567851	0.902292	0.429772	0.526329	0.601745	0.742787	0.981817			6	0.582181	0.838661	0.522237	0.551324	0.726303	0.589333	0.328639	0.653896	0.602243	0.642597	0.471181	0.627549	0.901518	0.776246	0.477276	0.586945	0.366103	0.770764	0.498047	0.812719
		6.6	0.617514	0.471031	0.64951	0.53257	0.562563	0.539663	0.518977	0.527956	0.562421	0.44191	0.538504	0.551632	1.01603	0.415475	0.695842	0.603139	0.579193	0.859094	0.423407	0.566542	0.628002	0.720782	0.916383			6.6	0.526119	0.984531	0.577456	0.592808	0.732865	0.731966	0.385892	0.723054	0.653247	0.588117	0.574819	0.636162	0.959367	0.713182	0.425828	0.592034	0.451303	0.944407	0.490126	0.787938
		7	0.604151	0.454318	0.636802	0.560663	0.513064	0.532936	0.563442	0.539848	0.551082	0.444144	0.506258	0.565995	0.974386	0.410898	0.7114	0.67624	0.611092	0.876353	0.425396	0.538501	0.581928	0.73768	1.01754			7	0.518166	0.999348	0.60754	0.607659	0.659082	0.758934	0.434298	0.679384	0.618982	0.594448	0.565911	0.685929	0.975361	0.670392	0.461067	0.581146	0.475996	0.893143	0.543545	0.688688
		7.5	0.616684	0.459723	0.638682	0.521882	0.534915	0.559491	0.619105	0.540266	0.602069	0.449216	0.531278	0.50498	1.00768	0.43419	0.694139	0.666625	0.560297	0.871157	0.464037	0.425012	0.710368	0.729411	1.04035			7.5	0.54242		0.604145	0.561299	0.675004	0.790701	0.432571	0.74044	0.664797	0.551148	0.562165	0.640545	0.955473	0.767607	0.451946	0.669578	0.518106	0.949435	0.532861	0.806984
		8	0.613255	0.424451	0.648334	0.579614	0.539501	0.536155	0.568034	0.553574	0.632256	0.432418	0.571688	0.542343	0.958627	0.49889	0.75477	0.617293	0.597992	0.921242	0.449437	0.463975	0.692141	0.780265	1.03896			8	0.503872		0.668966	0.570384	0.745917	0.838259	0.405365	0.704662	0.690603	0.510847	0.612263	0.703866	1.13737	0.7494	0.421568	0.617463	0.512338	0.933123	0.655374	0.829904
		8.5	0.610898	0.438669	0.690728	0.585243	0.544884	0.5456	0.604227	0.579722	0.610296	0.410351	0.567515	0.551765	0.939226	0.48207	0.753961	0.606975	0.62316	0.906305	0.406878	0.464425	0.620099	0.813925	1.04986			8.5	0.544192		0.618906	0.571534	0.713729	0.805777	0.459726	0.720285	0.641779	0.575682	0.52576	0.802893	1.17404	0.757492	0.471892	0.703427	0.520182	1.06448	0.541176	0.790687
		9	0.647848	0.472986	0.669157	0.569164	0.549135	0.570059	0.603165	0.546549	0.571982	0.440833	0.578861	0.572354	0.965802	0.497965	0.763133	0.638293	0.611205	0.92688	0.448588	0.52088	0.666676	0.745499	1.13138			9	0.487784			0.560458	0.686085	0.826586	0.44259	0.812605	0.709222	0.606471	0.578862	0.769839	1.25938	0.724575	0.541135	0.636827	0.518911	0.969479	0.605921	0.707868
		9.5	0.619059	0.483738	0.662463	0.552404	0.561438	0.581695	0.642328	0.567316	0.619277	0.452628	0.569687	0.551443	1.00049	0.509177	0.763738	0.750881	0.596783	0.898734	0.427997	0.472963	0.697047	0.998327	0.990166			9.5	0.491993			0.513613	0.683342	0.797874	0.449015	0.809173	0.696071	0.578762	0.520165	0.803557	1.2907	0.883496	0.540146	0.676943	0.587715	0.88918	0.520264	0.88499
		10	0.649712	0.471222	0.699027	0.564918	0.571805	0.596965	0.599983	0.560231	0.555058	0.463238	0.565105	0.587144	0.941856	0.512103	0.903796	0.791503	0.609087	0.893328	0.460836	0.535049	0.708755	0.980421	1.01524			10	0.503677			0.612977	0.676732	0.878775	0.47538	0.908644	0.732312	0.601409	0.548524	0.8096	1.37322	0.889989	0.521982	0.617469	0.555965	0.837277	0.562873	0.977954
		10.5	0.667659	0.484445	0.682638	0.591577	0.590513	0.622705	0.610874	0.547893	0.516661	0.458098	0.564721	0.575272	0.861865	0.515533	0.918808	0.773756	0.614371	0.89189	0.481396	0.539687	0.69049	1.02582	1.08229			10.5	0.49353			0.536462	0.703267	0.801619	0.43249	0.943736	0.731279	0.589591	0.568537	0.809785	1.40692	0.86329	0.544218	0.568767	0.541384	0.951663	0.571234	0.883149
		11	0.607505	0.509311	0.690767	0.627988	0.61197	0.639616	0.632598	0.613954	0.575802	0.459987	0.564572	0.577135	0.887715	0.530273	0.962233	0.823144	0.696621	0.915658	0.44968	0.455551	0.766075	1.07627	1.08723			11	0.57249			0.586902	0.643753	0.865211	0.454995	0.99933	0.833753	0.525672	0.542584	0.818898	1.42457	0.759243	0.563936	0.652847	0.571921	0.801852	0.547709	0.863189
		11.5	0.600571	0.504496	0.686686	0.624402	0.630087	0.632414	0.708359	0.61428	0.592968	0.485286	0.578323	0.592447	0.877319	0.54435	0.92037	0.843291	0.699068	0.85613	0.490433	0.400278	0.681285	1.07836	1.13717			11.5	0.540095			0.673721	0.688799	0.834423	0.47692	0.954476	0.837242	0.62943	0.541578	0.797212	1.40524	0.78405	0.576571	0.668662	0.588539	1.00711	0.554248	0.888427
		12	0.627637	0.557615	0.678217	0.614817	0.618137	0.592396	0.721224	0.62207	0.635735	0.481195	0.586635	0.590748	0.836167	0.547531	0.987987	0.904849	0.742552	1.00398	0.50436	0.419968	0.610696	0.86193	1.13299			12	0.525732			0.673591	0.738027	0.818552	0.489696	0.912102	0.940746	0.670844	0.577861	0.841849	1.33186	0.914184	0.540861	0.626463	0.70594	1.13088	0.599996	0.966173
		12.5	0.674277	0.505109	0.641085	0.608746	0.604045	0.612889	0.824914	0.605725	0.637156	0.483929	0.601608	0.52135	0.952184	0.506047	0.903577	0.86274	0.748983	0.927979	0.503922	0.475221	0.679171	0.898871	1.1852			12.5	0.533946			0.672528	0.689753	0.896954	0.484138	0.974829	0.945879	0.690834	0.570851	0.932019	1.27654	0.935021	0.609042	0.695201	0.72121	1.32641	0.581503	1.1438
		13	0.708859	0.522433	0.652502	0.610285	0.63573	0.612914	0.875965	0.604218	0.640973	0.509086	0.575593	0.554543	0.896732	0.541003	0.960584	1.03455	0.69692	0.951707	0.513861	0.48963	0.593756	1.10091	1.16904			13	0.566658			0.662088	0.773409	0.884271	0.508986	0.985852	0.977101	0.71108	0.634306	0.868422	1.24618	0.993376	0.568557	0.796298	0.780535	1.06446	0.600352	1.07838
		13.5	0.719022	0.561383	0.635755	0.611263	0.64055	0.651327	0.980462	0.606425	0.618154	0.53765	0.606582	0.60387	0.876504	0.52953	0.932547	1.0344	0.659687	0.974741	0.60139	0.536108	0.584243	0.989324	1.18719			13.5	0.560637			0.780515	0.733805	0.86295	0.558772	1.03098	0.955945	0.769017	0.640399	0.94964	1.22624	1.01803	0.561462	0.786886	0.741662	1.04158	0.611267	1.05255
	Figure 8h
		ΔMIS/MamK-GFP																		ΔmcaA/MamK-GFP											ΔmcaB/MamK-GFP
		Time point (min)	Cell1	Cell2	Cell3	Cell4	Cell5	Cell6	Cell7	Cell8	Cell9	Cell10	Cell11	Cell12	Cell13	Cell14	Cell15			Time point (min)	Cell1	Cell2	Cell3	Cell4	Cell5	Cell6	Cell7	Cell8			Time point (min)	Cell1	Cell2	Cell3	Cell4	Cell5	Cell6	Cell7	Cell8	Cell9	Cell10
		0	0.416999	0.248218	0.25654	0.335565	0.409737	0.326108	0.270752	0.274652	0.267059	0.349186	0.318362	0.277783	0.277869	0.257535	0.340434			0	0.396978	0.270537	0.298096	0.426673	0.307152	0.292469	0.262174	0.360215			0	0.306729	0.227145	0.386309	0.310867	0.296934	0.337354	0.284191	0.186871	0.2928	0.287351
		0.5	0.532788	0.423222	0.345371	0.460267	0.423964	0.391604	0.394857	0.354534	0.404769	0.418941	0.59013	0.382345	0.323849	0.385985	0.448263			0.5	0.456309	0.322342	0.3792	0.517677	0.39265	0.348346	0.368489	0.396735			0.5	0.42519	0.305824	0.531384	0.466702	0.473625	0.464276	0.362123	0.289732	0.412288	0.320412
		1	0.519585	0.551228	0.427241	0.570465	0.414635	0.387097	0.638952	0.369406	0.487696	0.433473	0.618602	0.368227	0.41177	0.668408	0.467568			1	0.601327	0.413744	0.308528	0.480078	0.408981	0.541007	0.34235	0.442292			1	0.539837	0.317946	0.556754	0.470359	0.552423	0.445119	0.616778	0.3186	0.416734	0.456532
		1.5	0.635686	0.625292	0.480695	0.597061	0.411641	0.53327	0.705872	0.55109	0.539124	0.45196	0.58806	0.553362	0.435285	0.752594	0.524078			1.5	0.594883	0.536612	0.401352	0.465613	0.487677	0.546505	0.525595	0.397229			1.5	0.561135	0.327509	0.661594	0.488747	0.525483	0.523219	0.64908	0.32603	0.506729	0.653811
		2	0.627565	0.696352	0.620238	0.778941	0.434213	0.494197	0.775396	0.786343	0.708758	0.555551	0.720662	0.678948	0.455583	0.776581	0.604071			2	0.588592	0.504361	0.42644	0.442391	0.581173	0.696853	0.701099	0.44665			2	0.523194	0.344805	0.600337	0.469915	0.586441	0.54452	0.763199	0.35247	0.568406	0.634526
		2.5	0.612574	0.784007	0.708548	0.903991	0.489635	0.756943	0.844822	0.805637	0.628405	0.512652	0.768718	0.834503	0.6919	0.969386	0.584776			2.5	0.721662	0.750971	0.53592	0.460341	0.578585	0.768659	0.731246	0.406264			2.5	0.488483	0.319436	0.693818	0.489157	0.695163	0.69924	0.822347	0.431674	0.58148	0.695523
		3	0.706326	0.958093	0.844461	1.00225	0.529553	1.01559	0.921882	0.980799	0.56921	0.644547	0.976663	1.11524	0.674938	1.02038	0.676152			3	0.691941	0.791567	0.58313	0.557827	0.672088	0.843648	0.838487	0.39696			3	0.437371	0.353933	0.714279	0.531581	0.717997	0.894277	0.919227	0.415697	0.595045	0.825794
		3.5	0.653198	1.02647	0.951127	1.10259	0.613919	1.09954	1.05533	0.979043	0.596016	0.61828	1.04937	1.14708	0.79773	1.07666	0.705905			3.5	0.780886	0.702209	0.572994	0.552073	0.660694	0.887053	0.985386	0.539708			3.5	0.449068	0.400913	0.828702	0.511983	0.878325	0.882428	0.992937	0.496757	0.600818	0.920718
		4	0.680879	1.00071	1.0985	1.15132	0.684375	1.17282	1.16942	1.08869	0.703555	0.680851	1.14046	1.17189	0.861506	1.23587	0.692619			4	0.754746	0.672151	0.667221	0.617709	0.835836	0.875372	0.929427	0.637122			4	0.540231	0.425725	0.952171	0.556579	0.800637	1.07533	1.20622	0.510087	0.698133	0.972051
		4.5	0.680658	1.04642	1.23283	1.34763	0.991481	1.27801	1.23113	1.18098	0.890487	0.598222	1.44747	1.33408	0.752658	1.23419	0.799131			4.5	0.856703	0.858395	0.816726	0.584316	0.909865	0.888753	0.831687	0.688566			4.5	0.472683	0.423074	0.869005	0.506483	0.817735	1.13989	1.12238	0.581052	0.803332	1.11505
		5	0.555313	1.05538	1.22295	1.2765	1.0594	1.07844	1.33776	0.885989	1.00339	0.772889	1.59744	1.1019	0.821782	1.46259	0.866606			5	0.945445	0.836826	0.932905	0.67725	0.88878	0.868042	1.06909	0.638966			5	0.691686	0.442052	1.13717	0.626162	0.860702	1.21401	1.17789	0.64876	0.978954	1.22378
		5.5	0.62359	1.11094	1.33306	1.40991	1.30254	1.28537	1.34487	1.05591	1.19199	0.753444	1.68781	1.39447	0.870037	1.34274	0.653853			5.5	0.889458	0.879778	0.797106	0.723354	1.03443	0.904602	0.930895	0.648425			5.5	0.803921	0.455995	1.14974	0.544278	0.847182	1.13429	1.28607	0.640361	0.897207	1.2592
		6	0.656113	1.13394	1.34759	1.37764	1.52335	1.30827	1.37303	1.05329	1.2312	0.903101	1.48755	1.40193	0.960393	1.48235	0.839394			6	0.964524	0.859248	0.89113	0.700549	0.999445	0.909821	0.917467	0.514767			6	0.872332	0.547887	1.12529	0.614431	0.817404	1.11287	1.25851	0.598197	1.09308	1.2881
		6.6	0.718785	1.17441	1.38863	1.38725	1.61103	1.32321	1.35995	1.11131	1.23122	0.836632	1.49517	1.34125	0.963276	1.42494	0.79658			6.6	1.0128	0.780784	0.754708	0.876774	1.05075	0.789127	0.896638	0.604437			6.6	0.927812	0.568288	1.16164	0.746511	0.753367	1.20562	1.24259	0.57551	1.02354	1.31317
		7	0.731653	1.1259	1.38225	1.37916	1.60284	1.39184	1.39746	1.11179	1.35469	0.777604	1.56617	1.34742	1.15541	1.53777	0.900603			7	1.12754	0.823974	0.756888	0.759901	0.903814	0.894187		0.610885			7	0.897103	0.673227	1.14474	0.719873	0.95378	1.31046	1.17668	0.573461	1.15655	1.34674
		7.5	0.722286	1.11829	1.3987	1.40798	1.47216	1.38161	1.30854	1.0306	1.35736	0.823836	1.45021	1.45231	1.26135	1.33833	0.918378			7.5	1.20702	0.797909	0.977407	0.782225	1.0293	0.984381		0.826552			7.5	0.908113	0.565629	1.06209	0.762396	1.2826	1.29109	1.11827	0.598226	1.23884	1.32692
		8	0.801507	1.12848	1.4159	1.3979	1.53582	1.43168	1.25541	1.0821	1.46853	0.776193	1.2595	1.43687	1.29371	1.33955	0.980875			8	1.2281	0.894406	0.999744	0.713773	0.947731	1.04201		0.825677			8	0.965829	0.627055	1.15106	0.7472	1.11469	1.32651	1.27967	0.621019		1.34793
		8.5	0.911258	1.21589	1.29437	1.37112	1.43849	1.50076	1.36198	1.18681	1.50082	0.871509	1.2045	1.6046	1.22885	1.47375	1.1012			8.5	1.28952	0.889089	0.957655	0.953588	1.0022	1.1091		1.05119			8.5	1.11539	0.610281	1.23442	0.781102	1.24855	1.38781	1.29895	0.854904		1.3206
																				9	1.38076	1.09212	1.15029		1.17189	0.983838		1.06719			9		0.636914	1.23333	0.843252	1.25387	1.388	1.28395	0.962118		1.30655
																				9.5	1.3146	1.04267	1.13695		1.13194	1.15525		1.07069			9.5		0.655521	1.16951	0.726916	1.30075	1.34776	1.28908	0.869717		1.28225
																				10	1.37185	1.07655	1.05634		1.14496	1.11501		1.19514			10		0.669725	1.16853	0.662983	1.37441	1.36251	1.31474	0.80836		1.3239
																				10.5	1.35365	1.156	1.02701		1.20195	1.1485		1.18445			10.5		0.68846	1.19703	0.715427	1.1961	1.35431	1.25829	0.925875		1.37635
																				11	1.37639	1.19983	0.984996		1.11145	1.37375		1.11216			11		0.68509	1.06897	0.708979	1.22243	1.31133	1.31124	1.09811		1.36762
																				11.5	1.42866	1.05299	1.26052		1.15217	1.42092		1.14331			11.5		0.734189	1.09443	0.76489	1.33929	1.35082	1.36349	1.08962		1.37292
																				12	1.37066	1.06972	1.47748		1.29777	1.36347		1.04947			12		0.708376	1.15539	0.741361	1.32446	1.32186	1.3033	1.12605		1.37502
																				12.5	1.30916	0.989136	1.3523		1.29124	1.29017		1.08847			12.5		0.714667	1.26691	0.728212	1.51259	1.37157	1.24447	1.07053		1.43426
																				13	1.19094	1.23611	1.5383		1.36356	1.2625		1.07215			13		0.74421	1.3415	0.73645	1.26503	1.36498	1.14812	1.2018		1.39983
																				13.5	1.31052	1.16438	1.49097		1.30369	1.27239		1.10889			13.5		0.664299	1.20889	0.75303	1.22225	1.32757	1.0953	1.21231		1.39412

## Sheet: Supplementary Figure 1a, c-f
Supplementary Figure 1a, c-f
	Supplementary Figure 1a									Supplementary Figure 1c								Supplementary Figure 1d								Supplementary Figure 1e						Supplementary Figure 1f
		Time point (h)	WT			ΔMIS					Number of crystals in WT and ΔMIS AMB-1 cells that grow under microaerobic conditions								Crystal number distribution in WT and ΔMIS cells that grow under microaerobic conditions (10% O2)								Size of crystals in WT AMB-1 cells that grow under microaerobic conditions (10% O2)						Size of crystals in ΔMIS cells that grow under microaerobic conditions (10% O2)
		0	0.027	0.026	0.03	0.029	0.029	0.04
		1	0.013	0.015	0.016	0.029	0.024	0.02				WT (Microaerobic, 10% O2)			ΔMIS (Microaerobic, 10% O2)					Length range of the crystals (nm)	WT	ΔMIS
		2	0.017	0.016	0.017	0.041	0.025	0.025			Cell 1	9		Cell 1	19					0-5	0.41	0
		3	0.024	0.022	0.024	0.029	0.031	0.04			Cell 2	13		Cell 2	20					5-10	4.95	2.29						Length (nm)	Width (nm)	Shape factor				Length (nm)	Width (nm)	Shape factor
		4	0.027	0.023	0.029	0.035	0.033	0.045			Cell 3	13		Cell 3	16					10-15	6.8	7.28					Crystal1	21.11	12.327	0.583941			Crystal1	16.99	13.041	0.767569
		5	0.03	0.024	0.023	0.046	0.034	0.035			Cell 4	0		Cell 4	17					15-20	10.1	11.43					Crystal2	19.222	9.579	0.498335			Crystal2	15.224	12.445	0.817459
		6	0.031	0.038	0.032	0.044	0.042	0.06			Cell 5	26		Cell 5	17					20-25	8.66	8.52					Crystal3	13.899	9.639	0.693503			Crystal3	18.206	16.514	0.907064
		7	0.037	0.034	0.037	0.075	0.052	0.052			Cell 6	24		Cell 6	24					25-30	9.69	7.07					Crystal4	25.078	14.937	0.595622			Crystal4	23.683	22.169	0.936072
		8	0.041	0.041	0.045	0.063	0.09	0.058			Cell 7	19		Cell 7	18					30-35	8.87	9.77					Crystal5	30.595	12.617	0.412388			Crystal5	48.395	44.496	0.919434
		9	0.06	0.052	0.048	0.106	0.075	0.073			Cell 8	14		Cell 8	12					35-40	9.69	11.43					Crystal6	19.193	16.991	0.885271			Crystal6	45.656	45.651	0.99989
		10	0.056	0.046	0.054	0.081	0.085	0.12			Cell 9	17		Cell 9	10					40-45	11.75	17.46					Crystal7	37.159	22.824	0.614225			Crystal7	31.206	29.873	0.957284
		11	0.066	0.06	0.065	0.148	0.103	0.111			Cell 10	17		Cell 10	28					45-50	12.78	12.27					Crystal8	43.462	19.762	0.454696			Crystal8	67.099	65.602	0.97769
		12	0.072	0.071	0.067	0.109	0.108	0.161			Cell 11	18		Cell 11	13					50-55	12.37	9.15					Crystal9	29.055	14.817	0.509964			Crystal9	60.433	54.145	0.895951
		13	0.075	0.077	0.077	0.181	0.123	0.12			Cell 12	14		Cell 12	8					55-60	3.3	2.49					Crystal10	38.381	27.768	0.723483			Crystal10	65.773	62.163	0.945114
		14	0.081	0.085	0.081	0.137	0.131	0.169			Cell 13	21		Cell 13	9					60-65	0.21	0.42					Crystal11	44.124	18.628	0.422174			Crystal11	41.297	32.387	0.784246
		15	0.085	0.091	0.089	0.177	0.143	0.153			Cell 14	20		Cell 14	13					65-70	0	0.42					Crystal12	18.136	15.57	0.858513			Crystal12	11.869	9.006	0.758783
		16	0.105	0.11	0.1	0.173	0.17	0.167			Cell 15	11		Cell 15	19					70-75	0.041	0					Crystal13	17.263	9.839	0.569947			Crystal13	14.502	11.911	0.821335
		17	0.116	0.124	0.122	0.172	0.185	0.189			Cell 16	19		Cell 16	6												Crystal14	40.379	13.282	0.328933			Crystal14	11.135	10.463	0.93965
		18	0.127	0.137	0.127	0.194	0.19	0.176			Cell 17	28		Cell 17	12												Crystal15	24.875	17.956	0.721849			Crystal15	19.279	17.647	0.915348
		19									Cell 18	27		Cell 18	20												Crystal16	22.622	12.308	0.544072			Crystal16	30.244	28.499	0.942303
		20									Cell 19	26		Cell 19	11												Crystal17	20.21	12.619	0.624394			Crystal17	34.698	29.816	0.8593
		21									Cell 20	23		Cell 20	10												Crystal18	20.005	9.9	0.494876			Crystal18	49.681	48.753	0.981321
		22									Cell 21	10		Cell 21	23												Crystal19	14.153	8.982	0.634636			Crystal19	46.789	45.434	0.97104
		23									Cell 22	35		Cell 22	15												Crystal20	54.011	43.408	0.803688			Crystal20	43.834	42.232	0.963453
		24	0.202	0.211	0.195	0.193	0.184	0.172			Cell 23	28		Cell 23	18												Crystal21	50.101	43.528	0.868805			Crystal21	42.974	41.457	0.9647
		25	0.212	0.209	0.201	0.185	0.174	0.18			Cell 24	21		Cell 24	15												Crystal22	13.254	7.828	0.590614			Crystal22	43.032	42.599	0.989938
		26									Cell 25	14		Cell 25	11												Crystal23	27.711	11.172	0.403161			Crystal23	30.493	27.057	0.887318
		27									Cell 26	11		Cell 26	13												Crystal24	26.566	13.105	0.4933			Crystal24	24.371	22.709	0.931804
		28									Cell 27	18		Cell 27	10												Crystal25	31.463	15.583	0.49528			Crystal25	39.648	29.419	0.742005
		29									Cell 28	13		Cell 28	14												Crystal26	46.319	35.055	0.756817			Crystal26	31.604	29.142	0.922098
		30									Cell 29	29		Cell 29	18												Crystal27	41.596	30.076	0.72305			Crystal27	23.344	19.295	0.826551
		31									Cell 30	16		Cell 30	17												Crystal28	49.732	41.686	0.838213			Crystal28	32.129	25.492	0.793426
		32									Cell 31	6		Cell 31	22												Crystal29	12.846	9.98	0.776896			Crystal29	14.001	12.023	0.858724
		33									Cell 32	9		Cell 32	22												Crystal30	54.135	45.861	0.84716			Crystal30	15.907	13.998	0.87999
		34									Cell 33	25		Cell 33	17												Crystal31	53.089	50.912	0.958993			Crystal31	9.027	8.734	0.967542
		35									Cell 34	11		Cell 34	20												Crystal32	52.32	44.353	0.847726			Crystal32	6.941	5.365	0.772943
		36	0.238	0.212	0.2	0.188	0.169	0.163			Cell 35	17		Cell 35	5												Crystal33	27.859	21.544	0.773323			Crystal33	28.839	25.507	0.884462
		37									Cell 36	14		Cell 36	22												Crystal34	51.628	43.634	0.845162			Crystal34	20.121	16.868	0.838328
		38									Cell 37	16		Cell 37	23												Crystal35	31.935	23.739	0.743354			Crystal35	16.682	15.154	0.908404
		39									Cell 38	15		Cell 38	17												Crystal36	20.237	18.386	0.908534			Crystal36	30.484	24.161	0.79258
		40									Cell 39	17		Cell 39	16												Crystal37	50.655	43.037	0.84961			Crystal37	30.875	28.341	0.917927
		41									Cell 40	15		Cell 40	19												Crystal38	52.795	44.807	0.848698			Crystal38	34.525	26.646	0.771789
		42									Cell 41	13		Cell 41	7												Crystal39	49.239	47.707	0.968886			Crystal39	38.646	35.601	0.921208
		43									Cell 42	16		Cell 42	19												Crystal40	50.097	42.459	0.847536			Crystal40	41.293	39.553	0.957862
		44									Cell 43	20		Cell 43	22												Crystal41	33.388	29.136	0.872649			Crystal41	41.754	35.474	0.849595
		45									Cell 44	22		Cell 44	31												Crystal42	16.514	11.319	0.685418			Crystal42	42.793	39.11	0.913935
		46									Cell 45	18		Cell 45	13												Crystal43	11.794	11.315	0.959386			Crystal43	41.814	40.995	0.980413
		47									Cell 46	19		Cell 46	14												Crystal44	14.797	12.687	0.857404			Crystal44	46.642	42.373	0.908473
		48	0.239	0.195	0.182	0.173	0.145	0.141			Cell 47	14		Cell 47	15												Crystal45	28.565	24.258	0.849221			Crystal45	43.946	43.574	0.991535
											Cell 48	12		Cell 48	26												Crystal46	16.392	11.463	0.699305			Crystal46	45.602	42.613	0.934455
											Cell 49	24		Cell 49	19												Crystal47	25.869	24.623	0.951834			Crystal47	39.058	35.704	0.914128
											Cell 50	21		Cell 50	11												Crystal48	38.805	29.445	0.758794			Crystal48	40.066	34.815	0.868941
											Cell 51	17		Cell 51	28												Crystal49	41.448	34.033	0.821101			Crystal49	44.089	36.623	0.830661
											Cell 52	17		Cell 52	13												Crystal50	22.131	15.235	0.688401			Crystal50	47.06	42.486	0.902805
											Cell 53	15		Cell 53	21												Crystal51	37.208	29.283	0.787008			Crystal51	46.103	45.717	0.991627
											Cell 54	13		Cell 54	14												Crystal52	46.509	35.602	0.765486			Crystal52	45.369	44.167	0.973506
											Cell 55	13		Cell 55	16												Crystal53	42.275	29.874	0.706659			Crystal53	22.142	20.917	0.944675
											Cell 56	18		Cell 56	9												Crystal54	32.801	24.903	0.759215			Crystal54	25.996	22.762	0.875596
											Cell 57	12		Cell 57	31												Crystal55	52.435	43.668	0.832803			Crystal55	19.353	14.425	0.745362
											Cell 58	16		Cell 58	8												Crystal56	27.935	22.771	0.815142			Crystal56	13.064	11.942	0.914115
											Cell 59	13		Cell 59	14												Crystal57	50.791	42.824	0.843142			Crystal57	28.368	24.755	0.872638
											Cell 60	15		Cell 60	19												Crystal58	24.05	16.711	0.694844			Crystal58	15.3	12.721	0.831438
											Cell 61	18		Cell 61	28												Crystal59	17.562	11.625	0.661941			Crystal59	27.22	24.639	0.90518
											Cell 62	11		Cell 62	18												Crystal60	51.377	48.812	0.950075			Crystal60	22.496	20.308	0.902738
											Cell 63	18		Cell 63	19												Crystal61	56.879	47.096	0.828003			Crystal61	36.438	29.741	0.816208
											Cell 64	19		Cell 64	16												Crystal62	35.247	31.57	0.895679			Crystal62	40.931	35.663	0.871296
											Cell 65	17		Cell 65	16												Crystal63	13.55	10.385	0.766421			Crystal63	41.388	33.946	0.820189
											Cell 66	14		Cell 66	22												Crystal64	54.025	42.166	0.780491			Crystal64	43.049	41.614	0.966666
											Cell 67	18		Cell 67	23												Crystal65	47.264	43.576	0.92197			Crystal65	41.653	40.346	0.968622
											Cell 68	13		Cell 68	17												Crystal66	55.315	42.88	0.775197			Crystal66	52.37	49.289	0.941169
											Cell 69	18		Cell 69	18												Crystal67	55.767	48.25	0.865207			Crystal67	51.433	45.722	0.888962
											Cell 70	21		Cell 70	26												Crystal68	27.365	18.496	0.6759			Crystal68	50.413	42.301	0.839089
											Cell 71	18		Cell 71	17												Crystal69	44.6	40.943	0.918004			Crystal69	57.138	56.255	0.984546
											Cell 72	24		Cell 72	18												Crystal70	52.545	34.014	0.647331			Crystal70	46.159	44.564	0.965446
											Cell 73	20		Cell 73	19												Crystal71	57.888	35.745	0.617485			Crystal71	38.962	32.828	0.842565
											Cell 74	16		Cell 74	16												Crystal72	52.799	43.628	0.826304			Crystal72	24.001	19.739	0.822424
											Cell 75	16		Cell 75	14												Crystal73	29.453	28.834	0.978983			Crystal73	18.971	14.993	0.790312
											Cell 76	24		Cell 76	13												Crystal74	12.943	10.841	0.837596			Crystal74	12.27	8.288	0.675469
											Cell 77	23		Cell 77	7												Crystal75	36.969	36.01	0.974059			Crystal75	16.301	14.14	0.867431
											Cell 78	21		Cell 78	18												Crystal76	11.679	9.584	0.820618			Crystal76	9.987	6.135	0.614299
											Cell 79	17		Cell 79	19												Crystal77	41.488	27.587	0.664939			Crystal77	23.436	21.597	0.921531
											Cell 80	11		Cell 80	6												Crystal78	50.876	32.508	0.638965			Crystal78	28.256	25.945	0.918212
											Cell 81	10		Cell 81	17												Crystal79	17.602	15.235	0.865527			Crystal79	19.132	17.32	0.90529
											Cell 82	23		Cell 82	22												Crystal80	46.763	45.621	0.975579			Crystal80	19.028	16.234	0.853164
											Cell 83	26		Cell 83	13												Crystal81	14.644	12.978	0.886233			Crystal81	30.874	25.519	0.826553
											Cell 84	14		Cell 84	1												Crystal82	19.936	17.218	0.863664			Crystal82	31.354	27.59	0.879952
											Cell 85	15		Cell 85	17												Crystal83	31.104	29.364	0.944059			Crystal83	35.547	33.806	0.951023
											Cell 86	13		Cell 86	20												Crystal84	29.404	22.02	0.748878			Crystal84	45.954	41.208	0.896723
											Cell 87	11		Cell 87	18												Crystal85	53.483	50.882	0.951368			Crystal85	45.341	44.291	0.976842
											Cell 88	20		Cell 88	10												Crystal86	42.214	42.114	0.997631			Crystal86	43.104	41.732	0.96817
											Cell 89	18		Cell 89	7												Crystal87	49.45	39.473	0.798241			Crystal87	22.504	21.545	0.957385
											Cell 90	19															Crystal88	32.126	25.375	0.789859			Crystal88	31.003	30.193	0.973873
											Cell 91	21															Crystal89	36.723	28.236	0.768891			Crystal89	50.482	45.6	0.903292
											Cell 92	14															Crystal90	41.226	34.852	0.845389			Crystal90	55.667	47.315	0.849965
																											Crystal91	31.183	30.598	0.98124			Crystal91	54.192	47.673	0.879705
																											Crystal92	59.557	54.587	0.916551			Crystal92	33.407	28.998	0.868022
																											Crystal93	35.402	30.014	0.847805			Crystal93	35.406	31.048	0.876914
																											Crystal94	19.19	15.825	0.824648			Crystal94	18.334	16.737	0.912894
																											Crystal95	50.094	43.776	0.873877			Crystal95	26.585	25.535	0.960504
																											Crystal96	41.849	39.961	0.954885			Crystal96	20.834	16.246	0.779783
																											Crystal97	22.067	11.749	0.532424			Crystal97	19.746	16.155	0.81814
																											Crystal98	44.759	40.421	0.903081			Crystal98	33.17	28.418	0.856738
																											Crystal99	56.621	39.209	0.692482			Crystal99	29.734	28.748	0.966839
																											Crystal100	40.283	34.62	0.85942			Crystal100	25.756	23.012	0.893462
																											Crystal101	8.764	8.167	0.93188			Crystal101	42.325	39.934	0.943509
																											Crystal102	18.403	16.481	0.895561			Crystal102	38.873	36.344	0.934942
																											Crystal103	21.97	21.663	0.986026			Crystal103	43.019	39.133	0.909668
																											Crystal104	26.349	23.025	0.873847			Crystal104	44.259	43.575	0.984546
																											Crystal105	30.893	21.972	0.711229			Crystal105	44.437	43.368	0.975943
																											Crystal106	27.425	23.713	0.864649			Crystal106	41.53	38.926	0.937298
																											Crystal107	27.318	23.811	0.871623			Crystal107	50.221	49.978	0.995161
																											Crystal108	49.828	44.772	0.898531			Crystal108	56.116	53.415	0.951868
																											Crystal109	27.801	25.066	0.901622			Crystal109	54.13	53.668	0.991465
																											Crystal110	40.37	29.831	0.73894			Crystal110	53.038	50.874	0.959199
																											Crystal111	44.956	39.474	0.878059			Crystal111	46.505	44.325	0.953123
																											Crystal112	52.83	43.443	0.822317			Crystal112	35.042	32.289	0.921437
																											Crystal113	7.969	6.522	0.818421			Crystal113	44.21	39.59	0.895499
																											Crystal114	10.757	8.696	0.808404			Crystal114	46.518	44.83	0.963713
																											Crystal115	16.44	13.439	0.817457			Crystal115	24.282	18.971	0.781278
																											Crystal116	45.706	40.861	0.893996			Crystal116	16.08	14.319	0.890485
																											Crystal117	47.302	46.488	0.982791			Crystal117	15.801	14.61	0.924625
																											Crystal118	49.004	43.718	0.892131			Crystal118	13.375	11.814	0.88329
																											Crystal119	40.873	33.458	0.818584			Crystal119	34.42	30.356	0.881929
																											Crystal120	7.278	6.178	0.84886			Crystal120	23.189	20.741	0.894433
																											Crystal121	39.613	30.482	0.769495			Crystal121	16.801	11.481	0.683352
																											Crystal122	18.642	15.025	0.805976			Crystal122	23.851	23.569	0.988177
																											Crystal123	4.467	3.895	0.87195			Crystal123	40.162	36.645	0.91243
																											Crystal124	10.887	5.959	0.54735			Crystal124	40.563	39.626	0.9769
																											Crystal125	22.398	14.682	0.655505			Crystal125	39.008	36.138	0.926425
																											Crystal126	45.95	34.617	0.753362			Crystal126	43.196	41.379	0.957936
																											Crystal127	53.617	34.146	0.63685			Crystal127	44.391	43.428	0.978306
																											Crystal128	39.975	37.011	0.925854			Crystal128	39.314	36.425	0.926515
																											Crystal129	28.863	27.947	0.968264			Crystal129	41.014	28.72	0.700249
																											Crystal130	44.6	28.118	0.630448			Crystal130	41.276	37.698	0.913315
																											Crystal131	46.337	27.673	0.597212			Crystal131	49.094	45.222	0.921131
																											Crystal132	49.55	32.39	0.653683			Crystal132	54.003	53.677	0.993963
																											Crystal133	34.122	20.154	0.590645			Crystal133	52.045	49.537	0.951811
																											Crystal134	35.234	25.099	0.712352			Crystal134	48.968	45.368	0.926483
																											Crystal135	10.348	6.874	0.664283			Crystal135	30.748	26.621	0.86578
																											Crystal136	44.659	29.008	0.649544			Crystal136	21.771	21.127	0.970419
																											Crystal137	39.756	28.903	0.72701			Crystal137	15.971	13.963	0.874272
																											Crystal138	27.982	21.522	0.769137			Crystal138	18.813	18.119	0.963111
																											Crystal139	12.483	9.999	0.801009			Crystal139	19.894	15.047	0.756359
																											Crystal140	54.389	54.074	0.994208			Crystal140	49.737	48.778	0.980719
																											Crystal141	48.086	33.023	0.686749			Crystal141	47.676	38.024	0.79755
																											Crystal142	17.429	16.266	0.933272			Crystal142	44.341	38.567	0.869782
																											Crystal143	49.542	30.288	0.61136			Crystal143	44.244	41.879	0.946546
																											Crystal144	4.807	4.185	0.870605			Crystal144	55.856	52.544	0.940705
																											Crystal145	42.486	39.696	0.934331			Crystal145	55.699	51.103	0.917485
																											Crystal146	17.602	13.277	0.754289			Crystal146	51.845	47.581	0.917755
																											Crystal147	10.402	7.04	0.676793			Crystal147	30.37	29.709	0.978235
																											Crystal148	44.089	28.141	0.638277			Crystal148	31.241	29.732	0.951698
																											Crystal149	21.786	17.058	0.78298			Crystal149	19.657	19.317	0.982703
																											Crystal150	26.445	23.884	0.903157			Crystal150	26.992	24.823	0.919643
																											Crystal151	29.535	24.184	0.818825			Crystal151	23.232	21.235	0.914041
																											Crystal152	29.997	28.068	0.935694			Crystal152	10.014	5.754	0.574596
																											Crystal153	33.264	25.914	0.77904			Crystal153	9.88	9.471	0.958603
																											Crystal154	34.482	28.457	0.825271			Crystal154	25.543	23.717	0.928513
																											Crystal155	44.117	23.686	0.536891			Crystal155	19.873	15.551	0.782519
																											Crystal156	44.916	31.278	0.696367			Crystal156	43.779	33.898	0.774298
																											Crystal157	47.766	34.839	0.729368			Crystal157	50.394	40.22	0.798111
																											Crystal158	24.712	16.391	0.663281			Crystal158	43.387	40.69	0.937839
																											Crystal159	44.122	36.824	0.834595			Crystal159	47.005	45.482	0.967599
																											Crystal160	47.684	30.471	0.639019			Crystal160	38.142	36.394	0.954171
																											Crystal161	50.57	43.7	0.864149			Crystal161	19.615	19.438	0.990976
																											Crystal162	54.358	43.066	0.792266			Crystal162	25.994	25.301	0.97334
																											Crystal163	10.139	6.171	0.60864			Crystal163	37.234	36.55	0.98163
																											Crystal164	52.546	51.373	0.977677			Crystal164	32.824	30.314	0.923532
																											Crystal165	56.499	48.885	0.865237			Crystal165	40.379	38.666	0.957577
																											Crystal166	39.667	34.783	0.876875			Crystal166	34.411	33.493	0.973322
																											Crystal167	10.415	10.708	1.02813			Crystal167	37.666	34.822	0.924494
																											Crystal168	32.162	31.342	0.974504			Crystal168	37.925	33.993	0.896322
																											Crystal169	24.339	21.106	0.867168			Crystal169	40.674	37.354	0.918375
																											Crystal170	19.495	17.626	0.904129			Crystal170	42.274	38.509	0.910938
																											Crystal171	23.006	17.202	0.747718			Crystal171	45.754	38.681	0.845412
																											Crystal172	8.734	7.635	0.87417			Crystal172	46.736	44.353	0.949011
																											Crystal173	12.65	9.791	0.773992			Crystal173	46.028	44.18	0.959851
																											Crystal174	9.524	8.746	0.918312			Crystal174	49.177	44.18	0.898387
																											Crystal175	46.932	39.503	0.841707			Crystal175	53.572	42.465	0.792672
																											Crystal176	51.172	44.268	0.865082			Crystal176	32.912	28.585	0.868528
																											Crystal177	53.643	45.639	0.850791			Crystal177	21.322	18.97	0.889691
																											Crystal178	45.26	42.274	0.934026			Crystal178	44.275	37.514	0.847295
																											Crystal179	52.085	50.985	0.978881			Crystal179	36.075	30.224	0.83781
																											Crystal180	17.875	16.291	0.911385			Crystal180	36.045	24.395	0.676793
																											Crystal181	10.573	7.962	0.75305			Crystal181	39.118	36.204	0.925507
																											Crystal182	49.407	41.399	0.837918			Crystal182	40.723	38.935	0.956094
																											Crystal183	46.854	41.399	0.883575			Crystal183	43.607	42.741	0.980141
																											Crystal184	49.119	36.654	0.746229			Crystal184	50.176	43.235	0.861667
																											Crystal185	26.629	18.44	0.692478			Crystal185	38.176	31.684	0.829946
																											Crystal186	10.709	6.942	0.64824			Crystal186	35.139	34.285	0.975697
																											Crystal187	11.645	9.5	0.815801			Crystal187	26.67	23.455	0.879453
																											Crystal188	34.919	31.314	0.896761			Crystal188	10.236	5.697	0.556565
																											Crystal189	39.917	32.391	0.811459			Crystal189	21.415	19.508	0.91095
																											Crystal190	46.328	32.504	0.701606			Crystal190	13.601	12.691	0.933093
																											Crystal191	24.014	21.382	0.890397			Crystal191	14.11	8.762	0.620978
																											Crystal192	40.33	35.959	0.891619			Crystal192	8.952	6.124	0.684093
																											Crystal193	42.749	32.839	0.768182			Crystal193	13.403	12.572	0.937999
																											Crystal194	45.115	27.285	0.604788			Crystal194	13.064	9.036	0.691672
																											Crystal195	48.881	36.83	0.753462			Crystal195	22.209	13.277	0.597821
																											Crystal196	43.713	31.825	0.728044			Crystal196	14.499	8.206	0.56597
																											Crystal197	52.15	46.715	0.895781			Crystal197	11.645	6.707	0.575955
																											Crystal198	46.14	42.164	0.913827			Crystal198	13.409	11.01	0.82109
																											Crystal199	53.341	50.214	0.941377			Crystal199	36.164	35.359	0.97774
																											Crystal200	18.246	15.964	0.874931			Crystal200	34.197	32.813	0.959529
																											Crystal201	11.418	9.485	0.830706			Crystal201	42.944	40.323	0.938967
																											Crystal202	23.614	17.349	0.734691			Crystal202	42.789	42.552	0.994461
																											Crystal203	34.989	24.434	0.698334			Crystal203	36.21	33.483	0.924689
																											Crystal204	17.943	11.199	0.624143			Crystal204	23.396	21.561	0.921568
																											Crystal205	27.465	22.901	0.833825			Crystal205	41.877	39.273	0.937818
																											Crystal206	32.482	24.003	0.738963			Crystal206	42.003	39.301	0.935671
																											Crystal207	33.339	24.161	0.724707			Crystal207	40.138	36.837	0.917759
																											Crystal208	31.196	24.451	0.783786			Crystal208	37.481	37.588	1.00285
																											Crystal209	34.712	23.881	0.687975			Crystal209	48.313	43.519	0.900772
																											Crystal210	29.679	23.365	0.787257			Crystal210	48.789	45.504	0.932669
																											Crystal211	37.683	30.377	0.806119			Crystal211	41.947	37.393	0.891434
																											Crystal212	28.488	20.679	0.725885			Crystal212	55.756	46.981	0.842618
																											Crystal213	41.567	31.643	0.761253			Crystal213	48.76	47.266	0.96936
																											Crystal214	43.802	33.186	0.757637			Crystal214	19.366	12.54	0.647527
																											Crystal215	49.395	42.029	0.850876			Crystal215	36.583	34.517	0.943526
																											Crystal216	49.466	43.383	0.877027			Crystal216	29.101	26.973	0.926875
																											Crystal217	35.97	27.403	0.761829			Crystal217	20.616	18.654	0.904831
																											Crystal218	19.943	15.882	0.79637			Crystal218	16.809	14.441	0.859123
																											Crystal219	50.531	41.394	0.81918			Crystal219	19.861	16.157	0.813504
																											Crystal220	52.054	38.217	0.73418			Crystal220	17.229	15.123	0.877764
																											Crystal221	6.725	4.192	0.623346			Crystal221	40.356	32.492	0.805134
																											Crystal222	19.037	16.184	0.850134			Crystal222	40.455	34.544	0.853887
																											Crystal223	50.458	43.154	0.855246			Crystal223	37.636	32.569	0.865368
																											Crystal224	47.329	46.241	0.977012			Crystal224	43.768	40.061	0.915303
																											Crystal225	43.084	37.573	0.872087			Crystal225	33.954	29.956	0.882252
																											Crystal226	6.414	3.142	0.489866			Crystal226	48.554	45.969	0.94676
																											Crystal227	57.253	47.914	0.836882			Crystal227	44.647	40.326	0.903219
																											Crystal228	74.118	69.082	0.932054			Crystal228	43.196	41.735	0.966177
																											Crystal229	42.733	32.955	0.771184			Crystal229	52.929	49.516	0.935517
																											Crystal230	9.94	10.866	1.09316			Crystal230	44.921	44.495	0.990517
																											Crystal231	47.021	37.979	0.807703			Crystal231	46.649	44.593	0.955926
																											Crystal232	53.127	50.112	0.943249			Crystal232	50.367	50.114	0.994977
																											Crystal233	29.745	29.745	1			Crystal233	51.37	48.456	0.943274
																											Crystal234	36.106	24.377	0.675151			Crystal234	32.822	23.99	0.730912
																											Crystal235	55.05	52.131	0.946975			Crystal235	13.834	11.512	0.832153
																											Crystal236	46.734	37.913	0.811251			Crystal236	13.361	11.129	0.832947
																											Crystal237	49.556	39.525	0.797583			Crystal237	19.833	13.576	0.684516
																											Crystal238	42.278	30.641	0.72475			Crystal238	8.722	8.57	0.982573
																											Crystal239	19.825	18.684	0.942446			Crystal239	11.695	11.078	0.947242
																											Crystal240	38.065	33.254	0.873611			Crystal240	13.929	13.74	0.986431
																											Crystal241	57.217	47.024	0.821854			Crystal241	22.137	20.674	0.933912
																											Crystal242	72.014	69.371	0.963299			Crystal242	24.568	21.112	0.859329
																											Crystal243	42.587	31.927	0.749689			Crystal243	35.812	23.579	0.658411
																											Crystal244	42.321	31.045	0.73356			Crystal244	30.633	29.225	0.954036
																											Crystal245	18.884	16.841	0.891813			Crystal245	31.857	30.582	0.959977
																											Crystal246	37.452	21.731	0.580236			Crystal246	35.826	30.887	0.862139
																											Crystal247	21.481	16.415	0.764164			Crystal247	39.007	35.765	0.916887
																											Crystal248	35.831	25.345	0.707348			Crystal248	44.974	37.053	0.823876
																											Crystal249	25.129	23.709	0.943492			Crystal249	16.699	13.763	0.824181
																											Crystal250	53.77	47.971	0.892152			Crystal250	13.716	12.775	0.931394
																											Crystal251	55.691	40.249	0.72272			Crystal251	19.327	16.073	0.831635
																											Crystal252	37.727	25.461	0.674875			Crystal252	39.572	38.354	0.969221
																											Crystal253	23.422	18.705	0.798608			Crystal253	37.893	33.569	0.885889
																											Crystal254	35.094	29.689	0.845985			Crystal254	37.634	37.004	0.98326
																											Crystal255	36.381	22.09	0.607185			Crystal255	43.469	41.468	0.953967
																											Crystal256	17.237	12.438	0.721587			Crystal256	48.313	48.789	1.00985
																											Crystal257	21.21	17.589	0.829279			Crystal257	52.535	48.312	0.919615
																											Crystal258	36.044	34.466	0.95622			Crystal258	26.271	26.142	0.99509
																											Crystal259	37.798	32.059	0.848167			Crystal259	42.622	41.476	0.973112
																											Crystal260	8.126	5.889	0.724711			Crystal260	43.642	42.934	0.983777
																											Crystal261	8.052	6.079	0.754968			Crystal261	49.3	46.637	0.945984
																											Crystal262	30.536	24.329	0.796732			Crystal262	17.661	13.595	0.769775
																											Crystal263	41.781	32.799	0.785022			Crystal263	17.319	13.49	0.778913
																											Crystal264	29.694	21.282	0.71671			Crystal264	59.313	54.251	0.914656
																											Crystal265	56.104	51.772	0.922786			Crystal265	53.123	50.951	0.959114
																											Crystal266	9.431	7.979	0.84604			Crystal266	50.14	45.994	0.917312
																											Crystal267	47.183	34.109	0.722909			Crystal267	52.57	49.515	0.941887
																											Crystal268	53.159	45.832	0.862168			Crystal268	32.529	28.231	0.867872
																											Crystal269	47.284	35.647	0.753891			Crystal269	26.619	26.196	0.984109
																											Crystal270	11.827	7.333	0.620022			Crystal270	23.02	19.508	0.847437
																											Crystal271	19.688	16.083	0.816894			Crystal271	27.421	27.031	0.985777
																											Crystal272	20.032	14.803	0.738968			Crystal272	10.756	6.862	0.63797
																											Crystal273	38.537	31.484	0.816981			Crystal273	14.261	11.405	0.799734
																											Crystal274	8.209	5.888	0.717262			Crystal274	12.594	10.87	0.863109
																											Crystal275	10.015	7.773	0.776136			Crystal275	10.529	8.892	0.844525
																											Crystal276	37.439	25.891	0.691552			Crystal276	10.122	7.989	0.789271
																											Crystal277	16.469	8.837	0.536584			Crystal277	19.869	15.845	0.797473
																											Crystal278	38.024	32.123	0.844809			Crystal278	19.057	15.852	0.83182
																											Crystal279	19.551	16.028	0.819805			Crystal279	32.338	31.76	0.982126
																											Crystal280	28.399	27.633	0.973027			Crystal280	48.66	48.752	1.00189
																											Crystal281	22.661	17.174	0.757866			Crystal281	44.064	41.334	0.938045
																											Crystal282	20.004	15.87	0.793341			Crystal282	46.035	42.311	0.919105
																											Crystal283	14.386	9.603	0.667524			Crystal283	45.401	45.494	1.00205
																											Crystal284	51.206	40.583	0.792544			Crystal284	38.931	39.252	1.00825
																											Crystal285	50.835	50.422	0.991876			Crystal285	42.669	39.9	0.935105
																											Crystal286	39.367	33.305	0.846013			Crystal286	43.812	40.265	0.91904
																											Crystal287	50.266	39.996	0.795687			Crystal287	47.837	43.598	0.911387
																											Crystal288	7.667	5.026	0.655537			Crystal288	39.596	38.876	0.981816
																											Crystal289	18.19	17.941	0.986311			Crystal289	15.49	13.971	0.901937
																											Crystal290	33.167	26.912	0.811409			Crystal290	17.322	14.634	0.844822
																											Crystal291	53.337	50.555	0.947841			Crystal291	12.054	8.523	0.707068
																											Crystal292	49.52	41.197	0.831926			Crystal292	18.061	15.739	0.871436
																											Crystal293	6.06	4.412	0.728053			Crystal293	37.747	32.598	0.863592
																											Crystal294	49.045	36.923	0.752839			Crystal294	51.805	44.049	0.850285
																											Crystal295	35.209	33.902	0.962879			Crystal295	50.963	48.579	0.953221
																											Crystal296	35.042	27.233	0.777153			Crystal296	49.359	48.321	0.97897
																											Crystal297	37.003	25.996	0.702538			Crystal297	51.45	43.305	0.841691
																											Crystal298	19.596	16.295	0.831547			Crystal298	49.066	48.159	0.981515
																											Crystal299	52.352	48.881	0.933699			Crystal299	47.519	46.256	0.973421
																											Crystal300	49.689	43.25	0.870414			Crystal300	31.767	28.165	0.886612
																											Crystal301	48.671	37.31	0.766576			Crystal301	7.953	6.52	0.819816
																											Crystal302	53.642	44.166	0.823347			Crystal302	7.988	6.467	0.809589
																											Crystal303	29.193	24.893	0.852704			Crystal303	7.949	7.65	0.962385
																											Crystal304	30.917	26.023	0.841705			Crystal304	24.809	20.772	0.837277
																											Crystal305	37.801	29.978	0.793048			Crystal305	36.769	35.11	0.95488
																											Crystal306	42.753	39.333	0.920006			Crystal306	42.307	39.408	0.931477
																											Crystal307	47.861	40.392	0.843944			Crystal307	48.312	48.533	1.00457
																											Crystal308	23.574	14.419	0.611648			Crystal308	43.212	39.68	0.918263
																											Crystal309	51.239	44.93	0.876871			Crystal309	48.983	43.271	0.883388
																											Crystal310	57.329	49.073	0.855989			Crystal310	46.691	46.855	1.00351
																											Crystal311	23.011	16.793	0.729781			Crystal311	46.709	44.495	0.9526
																											Crystal312	42.436	33.029	0.778325			Crystal312	44.275	34.056	0.769193
																											Crystal313	43.602	35.644	0.817485			Crystal313	39.838	37.159	0.932753
																											Crystal314	49.252	44.632	0.906197			Crystal314	38.402	37.185	0.968309
																											Crystal315	48.851	46.472	0.951301			Crystal315	18.14	16.916	0.932525
																											Crystal316	16.926	15.039	0.888515			Crystal316	32.232	30.118	0.934413
																											Crystal317	9.673	8.742	0.903753			Crystal317	27.777	22.124	0.796486
																											Crystal318	24.939	20.336	0.81543			Crystal318	23.875	22.776	0.953969
																											Crystal319	19.233	15.871	0.825196			Crystal319	27.914	18.661	0.668518
																											Crystal320	50.358	39.893	0.792188			Crystal320	21.166	20.023	0.945998
																											Crystal321	48	43.213	0.900271			Crystal321	36.11	33.034	0.914816
																											Crystal322	9.598	8.636	0.899771			Crystal322	40.808	34.187	0.837752
																											Crystal323	43.873	43.443	0.990199			Crystal323	34.494	30.057	0.871369
																											Crystal324	27.86	21.33	0.765614			Crystal324	35.042	31.704	0.904743
																											Crystal325	12.872	5.411	0.42037			Crystal325	29.805	24.862	0.834155
																											Crystal326	48.256	36.953	0.76577			Crystal326	42.831	42.086	0.982606
																											Crystal327	26.192	18.613	0.710637			Crystal327	39.081	34.847	0.891661
																											Crystal328	22.661	17.195	0.758793			Crystal328	51.677	46.574	0.901252
																											Crystal329	18.92	14.998	0.792706			Crystal329	40.887	36.684	0.897204
																											Crystal330	18.045	16.822	0.932225			Crystal330	21.838	20.763	0.950774
																											Crystal331	25.143	23.26	0.925108			Crystal331	39.801	35.63	0.895204
																											Crystal332	21.472	18.683	0.87011			Crystal332	43.52	38.39	0.882123
																											Crystal333	21.142	17.154	0.811371			Crystal333	29.239	23.686	0.810082
																											Crystal334	56.796	35.794	0.63022			Crystal334	34.528	31.998	0.926726
																											Crystal335	53.56	44.123	0.823805			Crystal335	34.668	30.988	0.89385
																											Crystal336	54.712	45.297	0.827917			Crystal336	30.983	28.587	0.922667
																											Crystal337	32.71	24.011	0.734057			Crystal337	34.467	28.46	0.825717
																											Crystal338	28.301	23.572	0.832903			Crystal338	22.045	21.786	0.988251
																											Crystal339	52.386	40.023	0.764002			Crystal339	28.927	22.468	0.776714
																											Crystal340	19.141	15.972	0.834439			Crystal340	24.778	21.155	0.853782
																											Crystal341	50.345	38.284	0.760433			Crystal341	22.306	19.617	0.879449
																											Crystal342	50.995	33.333	0.653652			Crystal342	19.546	17.617	0.90131
																											Crystal343	34.242	19.07	0.556918			Crystal343	15.53	14.612	0.940889
																											Crystal344	31.223	23.627	0.756718			Crystal344	18.283	16.414	0.897774
																											Crystal345	17.045	14.641	0.858962			Crystal345	40.638	39.724	0.977509
																											Crystal346	8.182	5.235	0.639819			Crystal346	45.341	38.267	0.843982
																											Crystal347	22.572	16.617	0.736178			Crystal347	36.001	34.06	0.946085
																											Crystal348	35.557	27.667	0.778103			Crystal348	33.525	32.914	0.981775
																											Crystal349	34.775	29.73	0.854925			Crystal349	43.383	41.352	0.953184
																											Crystal350	7.602	7.38	0.970797			Crystal350	39.966	37.608	0.941
																											Crystal351	29.167	23.704	0.812699			Crystal351	32.916	26.851	0.815743
																											Crystal352	9.655	6.311	0.653651			Crystal352	55.198	51.627	0.935306
																											Crystal353	45.307	36.234	0.799744			Crystal353	49.097	48.381	0.985417
																											Crystal354	43.741	37.423	0.855559			Crystal354	45.551	42.63	0.935874
																											Crystal355	45.263	43.636	0.964055			Crystal355	48.103	41.034	0.853045
																											Crystal356	35.109	31.186	0.888262			Crystal356	40.356	38.238	0.947517
																											Crystal357	39.501	36.346	0.920129			Crystal357	50.217	47.562	0.947129
																											Crystal358	39.809	34.788	0.873873			Crystal358	49.976	48.399	0.968445
																											Crystal359	16.56	14.879	0.89849			Crystal359	11.444	10.255	0.896103
																											Crystal360	5.938	6.153	1.03621			Crystal360	21.114	20.401	0.966231
																											Crystal361	26.572	25.704	0.967334			Crystal361	25.647	25.414	0.990915
																											Crystal362	51.161	37.914	0.741072			Crystal362	28.772	27.429	0.953323
																											Crystal363	62.16	49.436	0.795302			Crystal363	31.23	28.088	0.899392
																											Crystal364	52.174	41.954	0.804117			Crystal364	36.622	34.064	0.930151
																											Crystal365	48.257	38.664	0.80121			Crystal365	26.69	25.729	0.963994
																											Crystal366	46.535	42.278	0.90852			Crystal366	28.797	25.111	0.872001
																											Crystal367	10.04	7.518	0.748805			Crystal367	44.185	42.682	0.965984
																											Crystal368	6.187	4.052	0.654922			Crystal368	42.258	41.856	0.990487
																											Crystal369	7.87	6.739	0.85629			Crystal369	36.782	35.435	0.963379
																											Crystal370	51.588	42.147	0.816992			Crystal370	44.107	39.255	0.889995
																											Crystal371	46.638	29.114	0.624255			Crystal371	45.735	30.06	0.657265
																											Crystal372	33.919	30.489	0.898877			Crystal372	25.57	24.914	0.974345
																											Crystal373	44.852	38.217	0.852069			Crystal373	5.399	4.824	0.893499
																											Crystal374	31.955	22.531	0.705085			Crystal374	11.839	8.845	0.747107
																											Crystal375	37.614	35.955	0.955894			Crystal375	44.797	40.577	0.905797
																											Crystal376	32.494	22.281	0.685696			Crystal376	54.904	48.387	0.881302
																											Crystal377	42.927	42.81	0.997274			Crystal377	50.085	43.936	0.877229
																											Crystal378	40.372	30.522	0.756019			Crystal378	51.702	43.536	0.842056
																											Crystal379	27.226	23.849	0.875964			Crystal379	45.769	42.349	0.925277
																											Crystal380	13.813	12.652	0.915949			Crystal380	43.776	41.611	0.950544
																											Crystal381	36.49	31.159	0.853905			Crystal381	49.099	43.95	0.89513
																											Crystal382	15.663	13.009	0.830556			Crystal382	43.661	43.125	0.987724
																											Crystal383	23.152	12.307	0.531574			Crystal383	45.721	44.859	0.981147
																											Crystal384	48.038	40.638	0.845955			Crystal384	46.177	38.201	0.827273
																											Crystal385	48.282	38.999	0.807734			Crystal385	39.716	36.505	0.919151
																											Crystal386	30.331	15.667	0.516534			Crystal386	38.434	35.519	0.924156
																											Crystal387	23.876	20.996	0.879377			Crystal387	22.573	22.362	0.990653
																											Crystal388	29.541	19.817	0.67083			Crystal388	24.86	22.59	0.908689
																											Crystal389	46.305	30.008	0.648051			Crystal389	17.99	17.389	0.966593
																											Crystal390	41.658	36.346	0.872485			Crystal390	22.273	19.572	0.878732
																											Crystal391	18.677	17.819	0.954061			Crystal391	14.574	13.597	0.932963
																											Crystal392	35.638	24.315	0.682277			Crystal392	14.645	14.37	0.981222
																											Crystal393	42.031	40.077	0.953511			Crystal393	40.774	31.014	0.760632
																											Crystal394	49.737	46.493	0.934777			Crystal394	46.392	46.06	0.992844
																											Crystal395	32.748	27.345	0.835013			Crystal395	58.891	55.493	0.9423
																											Crystal396	16.652	9.825	0.590019			Crystal396	50.945	43.363	0.851173
																											Crystal397	23.997	20.75	0.864691			Crystal397	40.461	34.783	0.859667
																											Crystal398	32.014	26.516	0.828263			Crystal398	41.262	38.162	0.92487
																											Crystal399	41.711	33.716	0.808324			Crystal399	18.02	17.372	0.96404
																											Crystal400	47.963	42.107	0.877906			Crystal400	23.751	21.003	0.8843
																											Crystal401	46.252	32.729	0.707623			Crystal401	19.029	18.814	0.988701
																											Crystal402	48.582	24.98	0.514182			Crystal402	12.661	11.989	0.946924
																											Crystal403	38.304	32.274	0.842575			Crystal403	16.412	12.179	0.742079
																											Crystal404	34.216	21.759	0.635931			Crystal404	13.866	11.989	0.864633
																											Crystal405	38.512	32.508	0.844101			Crystal405	50.038	29.593	0.591411
																											Crystal406	33.371	22.052	0.660813			Crystal406	61.681	54.584	0.88494
																											Crystal407	35.697	26.258	0.73558			Crystal407	54.328	50.466	0.928913
																											Crystal408	36.358	33.44	0.919743			Crystal408	49.631	45.116	0.909029
																											Crystal409	15.536	13.982	0.899974			Crystal409	42.536	29.619	0.696328
																											Crystal410	28.916	20.269	0.700961			Crystal410	50.732	49.986	0.985295
																											Crystal411	18.986	18.805	0.990467			Crystal411	49.221	48.639	0.988176
																											Crystal412	27.844	24.482	0.879256			Crystal412	49.071	47.108	0.959997
																											Crystal413	43.558	32.462	0.745259			Crystal413	38.303	34.177	0.89228
																											Crystal414	49.198	47.227	0.959937			Crystal414	32.618	30.814	0.944693
																											Crystal415	29.613	22.821	0.770641			Crystal415	36.422	35.688	0.979847
																											Crystal416	50.602	46.794	0.924746			Crystal416	28.609	25.432	0.888951
																											Crystal417	19.916	19.495	0.978861			Crystal417	26.329	18.626	0.707433
																											Crystal418	18.339	16.354	0.891761			Crystal418	59.084	56.236	0.951797
																											Crystal419	21.344	13.635	0.638821			Crystal419	51.037	45.958	0.900484
																											Crystal420	32.635	25.699	0.787467			Crystal420	52.769	44.756	0.848149
																											Crystal421	33.884	26.301	0.776207			Crystal421	25.132	18.887	0.751512
																											Crystal422	48.426	42.365	0.87484			Crystal422	9.887	8.276	0.837059
																											Crystal423	44.99	41.689	0.926628			Crystal423	18.795	14.912	0.793403
																											Crystal424	44.195	35.45	0.802127			Crystal424	20.362	19.908	0.977704
																											Crystal425	21.268	17.725	0.833412			Crystal425	39.372	36.106	0.917048
																											Crystal426	27.507	23.439	0.85211			Crystal426	46.996	44.817	0.953634
																											Crystal427	9.386	4.141	0.441189			Crystal427	46.724	42.467	0.908891
																											Crystal428	15.038	11.014	0.732411			Crystal428	39.33	36.137	0.918815
																											Crystal429	17.361	17.361	1			Crystal429	39.767	38.039	0.956547
																											Crystal430	15.198	10.671	0.702132			Crystal430	32.876	32.437	0.986647
																											Crystal431	16.843	16.978	1.00802			Crystal431	35.988	35.679	0.991414
																											Crystal432	43.332	35.851	0.827356			Crystal432	35.058	33.355	0.951423
																											Crystal433	34.43	27.515	0.799158			Crystal433	29.196	23.471	0.803911
																											Crystal434	21.296	14.045	0.659514			Crystal434	24.343	20.272	0.832765
																											Crystal435	58.451	51.931	0.888454			Crystal435	28.555	27.607	0.966801
																											Crystal436	15.025	15.366	1.0227			Crystal436	15.209	13.891	0.913341
																											Crystal437	12.746	10.137	0.795308			Crystal437	19.414	15.861	0.816988
																											Crystal438	34.933	29.188	0.835542			Crystal438	24.064	21.45	0.891373
																											Crystal439	38.843	36.195	0.931828			Crystal439	16.844	14.286	0.848136
																											Crystal440	51.515	39.125	0.759488			Crystal440	13.089	9.524	0.727634
																											Crystal441	24.134	21.311	0.883028			Crystal441	55.011	50.941	0.926015
																											Crystal442	32.957	28.374	0.86094			Crystal442	55.668	50.674	0.91029
																											Crystal443	27.564	22.382	0.812001			Crystal443	49.655	45.631	0.918961
																											Crystal444	35.178	26.988	0.767184			Crystal444	43.431	42.944	0.988787
																											Crystal445	33.139	19.895	0.60035			Crystal445	49.424	48.162	0.974466
																											Crystal446	50.874	47.24	0.928569			Crystal446	40.663	38.586	0.948922
																											Crystal447	47.052	42.655	0.90655			Crystal447	31.266	27.835	0.890264
																											Crystal448	52.681	38.363	0.728213			Crystal448	34.158	29.336	0.858832
																											Crystal449	34.352	29.201	0.850052			Crystal449	34.142	29.746	0.871244
																											Crystal450	25.707	22.766	0.885595			Crystal450	34.379	33.287	0.968236
																											Crystal451	12.996	10.665	0.820637			Crystal451	23.036	22.491	0.976341
																											Crystal452	22.74	21.848	0.960774			Crystal452	36.527	30.101	0.824075
																											Crystal453	22.377	20.483	0.91536			Crystal453	30.665	18.627	0.607435
																											Crystal454	38.491	37.181	0.965966			Crystal454	16.159	13.954	0.863544
																											Crystal455	40.458	35.243	0.871101			Crystal455	43.565	42.956	0.986021
																											Crystal456	47.813	35.794	0.748625			Crystal456	54.068	50.643	0.936654
																											Crystal457	51.758	42.369	0.818598			Crystal457	52.438	49.2	0.938251
																											Crystal458	42.566	37.414	0.878964			Crystal458	44.361	41.658	0.939068
																											Crystal459	13.182	10.884	0.825671			Crystal459	50.05	45.247	0.904036
																											Crystal460	24.924	21.178	0.849703			Crystal460	41.051	35.529	0.865484
																											Crystal461	59.894	45.988	0.767823			Crystal461	41.664	33.39	0.801411
																											Crystal462	51.579	43.867	0.850482			Crystal462	31.511	30.849	0.978991
																											Crystal463	42.869	38.731	0.903473			Crystal463	27.456	20.603	0.750401
																											Crystal464	32.616	24.698	0.757236			Crystal464	29.525	24.816	0.840508
																											Crystal465	7.139	6.677	0.935285			Crystal465	25.34	23.97	0.945935
																											Crystal466	11.793	9.27	0.78606			Crystal466	20.648	10.876	0.526734
																											Crystal467	31.535	29.639	0.939876			Crystal467	18.44	15.811	0.85743
																											Crystal468	28.635	13.765	0.480705			Crystal468	20.847	17.906	0.858925
																											Crystal469	46.521	40.902	0.879216			Crystal469	18.475	17.584	0.951773
																											Crystal470	22.387	19.879	0.887971			Crystal470	15.203	14.908	0.980596
																											Crystal471	43.41	35.923	0.827528			Crystal471	15.469	14.724	0.951839
																											Crystal472	42.426	37.24	0.877764			Crystal472	16.679	15.904	0.953534
																											Crystal473	43.585	38.735	0.888723			Crystal473	13.627	10.053	0.737727
																											Crystal474	46.359	45.459	0.980586			Crystal474	33.339	30.888	0.926482
																											Crystal475	52.754	40.708	0.771657			Crystal475	50.518	42.525	0.841779
																											Crystal476	14.586	13.51	0.926231			Crystal476	51.035	50.422	0.987989
																											Crystal477	23.822	19.962	0.837965			Crystal477	51.282	47.566	0.927538
																											Crystal478	28.051	24.253	0.864604			Crystal478	52.316	51.085	0.97647
																											Crystal479	28.106	17.512	0.62307			Crystal479	51.734	49.782	0.962269
																											Crystal480	29.785	28.797	0.966829			Crystal480	40.373	37.489	0.928566
																											Crystal481	16.663	14.109	0.846726			Crystal481	50.451	41.213	0.816892
																											Crystal482	44.712	27.394	0.612677
																											Crystal483	44.867	30.586	0.681704
																											Crystal484	52.851	40.285	0.762237
																											Crystal485	50.462	43.782	0.867623

## Sheet: Supplementary Figure 2a, c-f
Supplementary Figure 2a, c-f
	Supplementary Figure 2a							Supplementary Figure 2c								Supplementary Figure 2d								Supplementary Figure 2e						Supplementary Figure 2f
									Number of crystals in WT and ΔMIS AMB-1 cells that grow under anaerobic conditions								Crystal number distribution in WT and ΔMIS cells that grow under anaerobic conditions (10% O2)								Size of crystals in WT AMB-1 cells that grow under anaerobic conditions						Size of crystals in ΔMIS AMB-1 cells that grow under anaerobic conditions
			Culture 1	Culture 2	Culture 3
		WT	2.35	2.23	2.14													Length range of the crystals (nm)	WT	ΔMIS
										WT (Anaerobic)			ΔMIS (Anaerobic)					5-10	0	0.43
									Cell 1	22		Cell 1	5					10-15	1.66	2.98						Length (nm)	Width (nm)	Shape factor				Length (nm)	Width (nm)	Shape factor
									Cell 2	8		Cell 2	18					15-20	3.53	3.83					Crystal1	70.404	60.401	0.85792			Crystal1	20.109	14.068	0.699587
			Culture 1	Culture 2	Culture 3				Cell 3	11		Cell 3	5					20-25	4.36	5.11					Crystal2	66.323	60.385	0.910468			Crystal2	44.615	42.721	0.957548
		ΔMIS	2.46	2.53	2.66				Cell 4	12		Cell 4	14					25-30	3.94	3.4					Crystal3	60.649	57.59	0.949562			Crystal3	50.234	47.832	0.952184
									Cell 5	6		Cell 5	14					30-35	5.81	4.26					Crystal4	62.31	55.684	0.893661			Crystal4	48.861	48.194	0.986349
									Cell 6	8		Cell 6	8					35-40	5.39	6.38					Crystal5	34.043	28.738	0.844168			Crystal5	44.173	43.807	0.991714
									Cell 7	7		Cell 7	12					40-45	7.05	12.98					Crystal6	29.976	19.299	0.643815			Crystal6	39.782	38.889	0.977553
									Cell 8	21		Cell 8	12					45-50	8.3	17.45					Crystal7	50.781	47.679	0.938914			Crystal7	43.048	39.385	0.914909
									Cell 9	10		Cell 9	5					50-55	15.77	14.68					Crystal8	43.602	39.012	0.89473			Crystal8	55.515	53.807	0.969234
									Cell 10	13		Cell 10	14					55-60	17.63	16.17					Crystal9	58.744	54.34	0.925031			Crystal9	62.912	60.052	0.95454
									Cell 11	10		Cell 11	12					60-65	16.39	9.57					Crystal10	53.73	49.906	0.928829			Crystal10	59.665	57.528	0.964183
									Cell 12	11		Cell 12	11					65-70	7.05	2.55					Crystal11	48.176	39.093	0.811462			Crystal11	58.996	54.538	0.924436
									Cell 13	6		Cell 13	10					70-75	2.91	0.21					Crystal12	12.836	10.68	0.832035			Crystal12	58.674	57.315	0.976838
									Cell 14	14		Cell 14	8					75-80	0.21	0					Crystal13	60.194	53.419	0.887447			Crystal13	56.125	54.946	0.978993
									Cell 15	5		Cell 15	7												Crystal14	55.664	54.526	0.979556			Crystal14	56.329	53.091	0.942516
									Cell 16	16		Cell 16	11												Crystal15	34.005	27.196	0.799765			Crystal15	41.423	39.922	0.963764
									Cell 17	19		Cell 17	12												Crystal16	46.648	42.794	0.917381			Crystal16	55.642	54.866	0.986054
									Cell 18	18		Cell 18	12												Crystal17	64.073	53.177	0.829944			Crystal17	52.212	46.327	0.887286
									Cell 19	10		Cell 19	7												Crystal18	62.986	61.19	0.971486			Crystal18	48.307	47.175	0.976567
									Cell 20	16		Cell 20	19												Crystal19	58.817	55.243	0.939235			Crystal19	51.456	48.945	0.951201
									Cell 21	14		Cell 21	6												Crystal20	16.719	15.085	0.902267			Crystal20	48.419	47.164	0.97408
									Cell 22	16		Cell 22	5												Crystal21	62.544	52.827	0.844637			Crystal21	46.32	45.475	0.981757
									Cell 23	16		Cell 23	14												Crystal22	20.963	16.035	0.764919			Crystal22	40.879	40.549	0.991927
									Cell 24	16		Cell 24	11												Crystal23	67.578	61.705	0.913093			Crystal23	26.003	24.587	0.945545
									Cell 25	10		Cell 25	11												Crystal24	61.106	51.898	0.849311			Crystal24	40.158	38.573	0.960531
									Cell 26	22		Cell 26	19												Crystal25	59.516	44.855	0.753663			Crystal25	40.96	38.117	0.930591
									Cell 27	29		Cell 27	21												Crystal26	52.387	49.09	0.937065			Crystal26	59.031	54.844	0.929071
									Cell 28	10		Cell 28	11												Crystal27	54.827	52.256	0.953107			Crystal27	69.073	65.422	0.947143
									Cell 29	22		Cell 29	5												Crystal28	67.894	53.858	0.793266			Crystal28	66.139	62.554	0.945796
									Cell 30	11		Cell 30	12												Crystal29	53.972	46.621	0.8638			Crystal29	48.51	45.744	0.942981
									Cell 31	10		Cell 31	15												Crystal30	69.23	63.286	0.914141			Crystal30	47.818	47.276	0.988665
									Cell 32	14		Cell 32	21												Crystal31	21.377	17.556	0.821256			Crystal31	48.074	43.401	0.902796
									Cell 33	13		Cell 33	9												Crystal32	39.116	33.931	0.867446			Crystal32	33.5	32.41	0.967463
									Cell 34	7		Cell 34	15												Crystal33	18.596	14.71	0.79103			Crystal33	32.727	30.415	0.929355
									Cell 35	10		Cell 35	19												Crystal34	27.375	26.428	0.965406			Crystal34	50.357	48.123	0.955637
									Cell 36	18		Cell 36	10												Crystal35	38.698	37.625	0.972272			Crystal35	46.876	41.249	0.87996
									Cell 37	7		Cell 37	12												Crystal36	31.721	29.905	0.942751			Crystal36	57.675	55.298	0.958786
									Cell 38	9		Cell 38	12												Crystal37	46.639	39.548	0.84796			Crystal37	46.817	44.519	0.950915
									Cell 39	10		Cell 39	12												Crystal38	52.605	41.259	0.784317			Crystal38	37.406	36.428	0.973854
									Cell 40	14		Cell 40	8												Crystal39	60.79	41.966	0.690344			Crystal39	53.449	50.197	0.939157
									Cell 41	15		Cell 41	5												Crystal40	54.778	42.632	0.778269			Crystal40	50.914	47.568	0.934281
									Cell 42	15		Cell 42	8												Crystal41	60.642	46.948	0.774183			Crystal41	47.547	46.426	0.976423
									Cell 43	12		Cell 43	12												Crystal42	40.098	37.827	0.943364			Crystal42	51.106	45.572	0.891715
									Cell 44	12		Cell 44	9												Crystal43	63.615	56.818	0.893154			Crystal43	40.008	36.185	0.904444
									Cell 45	16		Cell 45	8												Crystal44	73.511	57.07	0.776346			Crystal44	45.603	41.344	0.906607
									Cell 46	19		Cell 46	7												Crystal45	60.664	47.989	0.791062			Crystal45	64.669	64.224	0.993119
									Cell 47	7		Cell 47	9												Crystal46	51.793	38.079	0.735215			Crystal46	31.996	27.617	0.863139
									Cell 48	10		Cell 48	17												Crystal47	54.804	43.142	0.787205			Crystal47	59.417	57.14	0.961678
									Cell 49	15		Cell 49	9												Crystal48	61.465	58.486	0.951533			Crystal48	58.697	57.567	0.980749
									Cell 50	15		Cell 50	11												Crystal49	49.948	43.785	0.876612			Crystal49	59.873	56.923	0.950729
									Cell 51	13		Cell 51	8												Crystal50	47.489	42.193	0.888479			Crystal50	60.649	58.116	0.958235
									Cell 52	10		Cell 52	17												Crystal51	38.343	37.12	0.968104			Crystal51	60.408	59.006	0.976791
									Cell 53	10		Cell 53	17												Crystal52	24.678	21.732	0.880622			Crystal52	68.078	61.873	0.908855
									Cell 54	10		Cell 54	15												Crystal53	45.53	34.489	0.757501			Crystal53	53.127	52.626	0.99057
									Cell 55	13		Cell 55	7												Crystal54	62.608	53.043	0.847224			Crystal54	46.496	44.694	0.961244
									Cell 56	12		Cell 56	12												Crystal55	70.874	70.349	0.992592			Crystal55	18.014	16.731	0.928778
									Cell 57	17		Cell 57	6												Crystal56	65.212	61.352	0.940808			Crystal56	49.25	49.253	1.00006
									Cell 58	11		Cell 58	7												Crystal57	67.478	59.672	0.884318			Crystal57	41.717	34.833	0.834983
									Cell 59	9		Cell 59	7												Crystal58	67.67	52.919	0.782016			Crystal58	22.419	16.382	0.730719
									Cell 60	9		Cell 60	16												Crystal59	40.358	36.193	0.896799			Crystal59	12.738	11.075	0.869446
									Cell 61	16		Cell 61	6												Crystal60	43.603	37.458	0.859069			Crystal60	22.358	17.222	0.770284
									Cell 62	9		Cell 62	10												Crystal61	72.314	51.811	0.716473			Crystal61	55.073	53.585	0.972981
									Cell 63	9		Cell 63	10												Crystal62	67.005	45.425	0.677934			Crystal62	57.267	56.968	0.994779
									Cell 64	8		Cell 64	11												Crystal63	35.225	28.756	0.816352			Crystal63	54.462	53.931	0.99025
									Cell 65	6		Cell 65	16												Crystal64	29.865	17.622	0.590055			Crystal64	53.625	52.862	0.985772
									Cell 66	9		Cell 66	13												Crystal65	70.148	60.395	0.860965			Crystal65	58.924	54.545	0.925684
									Cell 67	16		Cell 67	13												Crystal66	55.398	45.468	0.820752			Crystal66	18.673	13.008	0.696621
									Cell 68	5		Cell 68	15												Crystal67	21.754	17.187	0.790062			Crystal67	13.361	9.944	0.744256
									Cell 69	15		Cell 69	19												Crystal68	62.603	42.825	0.684073			Crystal68	56.61	56.208	0.992899
									Cell 70	7		Cell 70	10												Crystal69	72.386	49.229	0.68009			Crystal69	60.699	59.767	0.984646
									Cell 71	10		Cell 71	17												Crystal70	69.421	59.648	0.859221			Crystal70	58.173	57.221	0.983635
									Cell 72	5		Cell 72	6												Crystal71	66.262	50.839	0.767242			Crystal71	53.161	50.105	0.942514
									Cell 73	11		Cell 73	12												Crystal72	21.849	17.214	0.787862			Crystal72	53.346	52.798	0.989727
									Cell 74	8		Cell 74	12												Crystal73	58.625	45.182	0.770695			Crystal73	60.015	54.319	0.90509
									Cell 75	14		Cell 75	9												Crystal74	61.869	52.539	0.849197			Crystal74	60.417	58.497	0.968221
												Cell 76	15												Crystal75	55.054	48.861	0.88751			Crystal75	60.945	59.688	0.979375
												Cell 77	7												Crystal76	41.998	35.555	0.846588			Crystal76	58.844	58.568	0.99531
												Cell 78	9												Crystal77	63.17	42.525	0.673183			Crystal77	44.011	42.043	0.955284
												Cell 79	4												Crystal78	39.167	35.143	0.89726			Crystal78	44.354	41.583	0.937525
												Cell 80	12												Crystal79	48.69	44.446	0.912836			Crystal79	45.77	42.276	0.923662
												Cell 81	15												Crystal80	61.43	59.082	0.961778			Crystal80	41.094	34.25	0.833455
												Cell 82	19												Crystal81	62.25	52.82	0.848514			Crystal81	58.448	57.086	0.976697
												Cell 83	12												Crystal82	60.041	46.921	0.781483			Crystal82	69.028	66.407	0.96203
												Cell 84	22												Crystal83	62.126	52.33	0.84232			Crystal83	64.387	62.335	0.96813
												Cell 85	11												Crystal84	57.665	46.533	0.806954			Crystal84	51.058	46.354	0.907869
												Cell 86	10												Crystal85	49.184	43.756	0.889639			Crystal85	47.838	46.621	0.97456
												Cell 87	13												Crystal86	33.076	30.835	0.932247			Crystal86	45.907	44.543	0.970288
												Cell 88	17												Crystal87	34.046	28.759	0.84471			Crystal87	45.098	43.329	0.960774
												Cell 89	7												Crystal88	55.622	46.258	0.831649			Crystal88	44.911	44.892	0.999577
												Cell 90	9												Crystal89	55.329	53.858	0.973414			Crystal89	50.783	48.975	0.964398
												Cell 91	18												Crystal90	54.469	50.529	0.927665			Crystal90	46.115	44.723	0.969815
												Cell 92	12												Crystal91	62.52	60.795	0.972409			Crystal91	58.164	56.717	0.975122
												Cell 93	9												Crystal92	68.768	61.461	0.893744			Crystal92	65.5	63.348	0.967145
												Cell 94	16												Crystal93	43.126	29.041	0.673399			Crystal93	63.971	61.665	0.963952
												Cell 95	13												Crystal94	18.698	15.721	0.840785			Crystal94	46.045	45.246	0.982647
												Cell 96	9												Crystal95	22.898	21.138	0.923137			Crystal95	59.301	56.925	0.959933
												Cell 97	12												Crystal96	64.954	55.262	0.850787			Crystal96	54.161	53.661	0.990768
												Cell 98	14												Crystal97	58.035	39.099	0.673714			Crystal97	63.391	63.233	0.997508
												Cell 99	19												Crystal98	63.52	49.842	0.784666			Crystal98	60.711	59.396	0.97834
												Cell 100	15												Crystal99	33.914	25.79	0.760453			Crystal99	39.781	37.948	0.953923
												Cell 101	11												Crystal100	40.417	25.002	0.618601			Crystal100	43.008	42.485	0.987839
												Cell 102	7												Crystal101	63.543	45.247	0.712069			Crystal101	56.713	54.167	0.955107
												Cell 103	14												Crystal102	26.206	21.43	0.817752			Crystal102	53.504	52.575	0.982637
												Cell 104	17												Crystal103	29.428	24.157	0.820885			Crystal103	57.463	56.557	0.984233
												Cell 105	10												Crystal104	54.437	43.23	0.794129			Crystal104	21.558	21.558	1
												Cell 106	12												Crystal105	34.8	30.2	0.867816			Crystal105	33.782	25.731	0.761678
												Cell 107	8												Crystal106	65.441	56.255	0.859629			Crystal106	38.809	27.945	0.720065
												Cell 108	6												Crystal107	31.609	26.213	0.829289			Crystal107	41.995	36.859	0.8777
												Cell 109	8												Crystal108	29.279	12.405	0.423683			Crystal108	15.224	12.531	0.823108
												Cell 110	10												Crystal109	40.338	35.176	0.872031			Crystal109	16.871	11.8	0.699425
												Cell 111	11												Crystal110	34.169	28.972	0.847903			Crystal110	40.691	36.264	0.891204
												Cell 112	6												Crystal111	65.004	53.903	0.829226			Crystal111	49.926	42.36	0.848456
												Cell 113	8												Crystal112	66.337	60.129	0.906417			Crystal112	54.235	46.852	0.86387
												Cell 114	15												Crystal113	67.302	58.566	0.870197			Crystal113	52.323	49.507	0.94618
												Cell 115	7												Crystal114	71.553	61.223	0.855631			Crystal114	48.798	47.332	0.969958
												Cell 116	9												Crystal115	56.059	47.692	0.850747			Crystal115	55.891	51.049	0.913367
												Cell 117	6												Crystal116	10.123	8.054	0.795614			Crystal116	64.189	50.95	0.79375
												Cell 118	7												Crystal117	11.506	9.014	0.783417			Crystal117	54.449	50.604	0.929383
												Cell 119	11												Crystal118	76.081	61.556	0.809085			Crystal118	58.98	58.401	0.990183
												Cell 120	9												Crystal119	53.174	42.928	0.807312			Crystal119	53.036	49.828	0.939513
												Cell 121	7												Crystal120	51.565	39.901	0.7738			Crystal120	26.839	22.762	0.848094
												Cell 122	13												Crystal121	55.809	54.767	0.981329			Crystal121	30.484	30.333	0.995047
												Cell 123	8												Crystal122	58.649	49.05	0.836331			Crystal122	35.442	32.86	0.927149
												Cell 124	7												Crystal123	60.004	58.264	0.971002			Crystal123	47.339	41.332	0.873107
												Cell 125	20												Crystal124	52.676	40.838	0.775268			Crystal124	60.279	58.013	0.962408
												Cell 126	8												Crystal125	51.012	44.062	0.863758			Crystal125	47.203	41.88	0.887232
												Cell 127	14												Crystal126	54.491	45.226	0.829972			Crystal126	67.203	64.123	0.954169
												Cell 128	16												Crystal127	52.501	51.164	0.974534			Crystal127	59.29	51.754	0.872896
												Cell 129	11												Crystal128	36.058	25.141	0.697238			Crystal128	52.445	50.971	0.971894
												Cell 130	9												Crystal129	65.156	53.038	0.814016			Crystal129	61.047	54.573	0.893951
												Cell 131	8												Crystal130	26.29	21.563	0.820198			Crystal130	52.599	51.885	0.986426
												Cell 132	14												Crystal131	31.696	21.612	0.681853			Crystal131	56.746	54.599	0.962165
												Cell 133	18												Crystal132	58.558	52.112	0.889921			Crystal132	37.37	34.871	0.933128
												Cell 134	11												Crystal133	51.04	40.284	0.789263			Crystal133	44.79	41.521	0.927015
												Cell 135	22												Crystal134	59.093	53.151	0.899447			Crystal134	44.56	40.258	0.903456
												Cell 136	10												Crystal135	46.41	42.088	0.906874			Crystal135	43.188	40.176	0.930258
												Cell 137	23												Crystal136	63.023	58.354	0.925916			Crystal136	35.029	29.438	0.840389
												Cell 138	7												Crystal137	26.219	17.049	0.650254			Crystal137	48.924	44.848	0.916687
												Cell 139	7												Crystal138	63.921	46.501	0.727476			Crystal138	39.859	38.958	0.977395
												Cell 140	10												Crystal139	63.607	60.279	0.947679			Crystal139	49.079	47.6	0.969865
												Cell 141	7												Crystal140	64.416	54.431	0.844992			Crystal140	50.716	49.584	0.97768
												Cell 142	7												Crystal141	61.468	53.121	0.864206			Crystal141	57.607	51.304	0.890586
												Cell 143	15												Crystal142	43.19	34.764	0.804909			Crystal142	41.107	38.947	0.947454
												Cell 144	7												Crystal143	60.066	54.496	0.907269			Crystal143	59.603	55.994	0.939449
												Cell 145	12												Crystal144	63.401	54.731	0.863251			Crystal144	67.09	61.082	0.910449
												Cell 146	12												Crystal145	55.227	49.111	0.889257			Crystal145	18.45	13.317	0.721789
												Cell 147	8												Crystal146	57.32	45.419	0.792376			Crystal146	16.772	13.145	0.783747
												Cell 148	7												Crystal147	64.901	56.739	0.874239			Crystal147	20.499	18.636	0.909118
												Cell 149	13												Crystal148	55.22	47.35	0.857479			Crystal148	54.756	50.465	0.921634
												Cell 150	23												Crystal149	60.718	55.718	0.917652			Crystal149	58.397	57.606	0.986455
												Cell 151	11												Crystal150	59.979	53.557	0.892929			Crystal150	57.729	53.31	0.923453
												Cell 152	7												Crystal151	21.338	18.828	0.882369			Crystal151	60.777	55.629	0.915297
																									Crystal152	58.248	45.72	0.78492			Crystal152	55.52	55.023	0.991048
																									Crystal153	63.779	56.391	0.884162			Crystal153	52.467	49.301	0.939657
																									Crystal154	59.063	43.33	0.733623			Crystal154	48.777	46.803	0.95953
																									Crystal155	49.068	36.968	0.753403			Crystal155	42.588	40.881	0.959918
																									Crystal156	69.484	53.034	0.763255			Crystal156	46.21	41.386	0.895607
																									Crystal157	72.551	58.967	0.812766			Crystal157	33.75	32.719	0.969452
																									Crystal158	56.08	42.98	0.766405			Crystal158	49.731	46.168	0.928355
																									Crystal159	47.544	33.088	0.695945			Crystal159	43.437	41.491	0.955199
																									Crystal160	47.051	39.104	0.831098			Crystal160	43.752	42.766	0.977464
																									Crystal161	53.781	49.924	0.928283			Crystal161	36.387	28.654	0.787479
																									Crystal162	62.177	57.16	0.919311			Crystal162	54.302	47.964	0.883282
																									Crystal163	66.914	54.816	0.819201			Crystal163	56.026	55.292	0.986899
																									Crystal164	51.226	38.154	0.744817			Crystal164	58.115	56.158	0.966325
																									Crystal165	56.303	50.948	0.90489			Crystal165	62.034	53.135	0.856546
																									Crystal166	55.23	45.753	0.828408			Crystal166	47.928	42.345	0.883513
																									Crystal167	16.796	12.081	0.719278			Crystal167	42.213	40.762	0.965627
																									Crystal168	49.709	47.604	0.957654			Crystal168	55.996	53.31	0.952032
																									Crystal169	58.112	55.287	0.951387			Crystal169	40.799	37.508	0.919336
																									Crystal170	56.462	50.218	0.889412			Crystal170	29.035	25.403	0.87491
																									Crystal171	18.126	13.889	0.766247			Crystal171	35.658	29.749	0.834287
																									Crystal172	49.851	45.554	0.913803			Crystal172	22.997	18.721	0.814063
																									Crystal173	39.408	36.629	0.929481			Crystal173	15.538	13.822	0.889561
																									Crystal174	47.883	40.961	0.855439			Crystal174	12.937	10.941	0.845714
																									Crystal175	48.913	43.838	0.896244			Crystal175	40.118	38.021	0.947729
																									Crystal176	60.64	53.8	0.887203			Crystal176	47.806	46.983	0.982785
																									Crystal177	44.053	38.51	0.874174			Crystal177	50.351	47.115	0.935731
																									Crystal178	51.354	45.417	0.884391			Crystal178	55.293	52.313	0.946105
																									Crystal179	35.817	33.544	0.936539			Crystal179	48.399	47.397	0.979297
																									Crystal180	47.071	46.451	0.986828			Crystal180	52.131	51.564	0.989124
																									Crystal181	63.959	42.072	0.657796			Crystal181	57.586	57.697	1.00193
																									Crystal182	34.92	30.738	0.880241			Crystal182	61.214	57.058	0.932107
																									Crystal183	59.49	49.605	0.833838			Crystal183	56.216	53.484	0.951402
																									Crystal184	61.215	54.703	0.893621			Crystal184	59.041	58.373	0.988686
																									Crystal185	58.375	54.354	0.931118			Crystal185	60.131	59.478	0.98914
																									Crystal186	37.595	34.541	0.918766			Crystal186	32.961	32.174	0.976123
																									Crystal187	20.513	15.988	0.779408			Crystal187	55.216	53.138	0.962366
																									Crystal188	44.331	40.667	0.917349			Crystal188	68.821	64.688	0.939946
																									Crystal189	40.412	37.735	0.933757			Crystal189	59.021	55.399	0.938632
																									Crystal190	29.121	21.531	0.739363			Crystal190	65.122	62.968	0.966924
																									Crystal191	52.01	50.056	0.96243			Crystal191	59.112	56.657	0.958469
																									Crystal192	46.352	45.881	0.989839			Crystal192	50.819	48.77	0.95968
																									Crystal193	52.25	41.014	0.784957			Crystal193	22.493	19.207	0.85391
																									Crystal194	43.855	39.149	0.892692			Crystal194	28.811	27.58	0.957273
																									Crystal195	57.095	55.766	0.976723			Crystal195	23.553	15.977	0.678342
																									Crystal196	64.291	58.704	0.913098			Crystal196	21.608	19.441	0.899713
																									Crystal197	50.823	46.41	0.913169			Crystal197	20.938	18.222	0.870284
																									Crystal198	69.082	58.089	0.84087			Crystal198	30.02	27.963	0.931479
																									Crystal199	46.742	33.494	0.716572			Crystal199	40.422	34.581	0.855499
																									Crystal200	58.364	51.628	0.884586			Crystal200	34.912	31.508	0.902498
																									Crystal201	54.62	46.45	0.850421			Crystal201	42.609	42.37	0.994391
																									Crystal202	38.204	36.5	0.955397			Crystal202	44.969	40.212	0.894216
																									Crystal203	23.336	17.517	0.750643			Crystal203	46.368	45.319	0.977377
																									Crystal204	41.175	27.917	0.678009			Crystal204	64.925	61.62	0.949095
																									Crystal205	57.683	49.897	0.865021			Crystal205	45.876	44.801	0.976567
																									Crystal206	58.208	58.021	0.996787			Crystal206	65.08	63.596	0.977197
																									Crystal207	61.494	60.777	0.98834			Crystal207	47.969	46.707	0.973691
																									Crystal208	15.105	13.126	0.868984			Crystal208	53.138	49.536	0.932214
																									Crystal209	15.606	10.353	0.663399			Crystal209	19.376	18.877	0.974246
																									Crystal210	50.642	40.573	0.801173			Crystal210	60.034	56.235	0.936719
																									Crystal211	48.161	38.429	0.797928			Crystal211	63.939	59.805	0.935345
																									Crystal212	41.133	33.932	0.824934			Crystal212	64.091	64.141	1.00078
																									Crystal213	32.594	21.545	0.661011			Crystal213	64.642	62.071	0.960227
																									Crystal214	18.231	12.511	0.686249			Crystal214	56.639	56.011	0.988912
																									Crystal215	57.271	42.949	0.749926			Crystal215	44.75	41.988	0.938279
																									Crystal216	48.642	37.477	0.770466			Crystal216	60.983	60.932	0.999164
																									Crystal217	51.213	37.558	0.733368			Crystal217	14.663	11.957	0.815454
																									Crystal218	61.677	47.573	0.771325			Crystal218	13.452	12.353	0.918302
																									Crystal219	40.686	29.088	0.714939			Crystal219	27.181	24.297	0.893896
																									Crystal220	50.699	42.777	0.843744			Crystal220	47.369	46.72	0.986299
																									Crystal221	55.95	56.088	1.00247			Crystal221	56.077	56.154	1.00137
																									Crystal222	67.604	53.957	0.798133			Crystal222	44.14	41.09	0.930902
																									Crystal223	53.918	42.306	0.784636			Crystal223	45.938	43.698	0.951239
																									Crystal224	30.407	20.489	0.673825			Crystal224	47.992	47.668	0.993249
																									Crystal225	24.655	12.866	0.521841			Crystal225	46.67	44.947	0.963081
																									Crystal226	29.679	25.433	0.856936			Crystal226	48.77	43.751	0.897088
																									Crystal227	22.119	17.811	0.805235			Crystal227	42.658	41.387	0.970205
																									Crystal228	41.668	35.586	0.854037			Crystal228	47.873	45.918	0.959163
																									Crystal229	63.545	58.286	0.91724			Crystal229	48.255	47.417	0.982634
																									Crystal230	63.588	57.815	0.909212			Crystal230	51.463	47.764	0.928123
																									Crystal231	61.821	53.49	0.86524			Crystal231	47.502	45.513	0.958128
																									Crystal232	53.075	43.326	0.816317			Crystal232	40.479	40.042	0.989204
																									Crystal233	26.002	18.983	0.730059			Crystal233	42.14	40.386	0.958377
																									Crystal234	35.112	31.252	0.890066			Crystal234	38.118	36.048	0.945695
																									Crystal235	56.337	51.642	0.916662			Crystal235	40.15	38.295	0.953798
																									Crystal236	13.291	10.687	0.804078			Crystal236	42.894	41.39	0.964937
																									Crystal237	51.164	41.904	0.819013			Crystal237	46.458	42.5	0.914805
																									Crystal238	13.291	9.465	0.712136			Crystal238	23.321	21.75	0.932636
																									Crystal239	54.7	43.114	0.78819			Crystal239	55.554	52.674	0.948159
																									Crystal240	59.425	50.406	0.848229			Crystal240	62.351	55.902	0.896569
																									Crystal241	67.228	57.458	0.854674			Crystal241	62.509	60.541	0.968517
																									Crystal242	36.65	27.014	0.73708			Crystal242	56.275	55.844	0.992341
																									Crystal243	11.644	10.245	0.879852			Crystal243	64.558	60.353	0.934865
																									Crystal244	58.202	45.2	0.776606			Crystal244	31.331	27.804	0.887428
																									Crystal245	57.978	52.046	0.897685			Crystal245	42.88	42.199	0.984118
																									Crystal246	54.069	45.381	0.839316			Crystal246	44.663	38.11	0.853279
																									Crystal247	68.76	47.382	0.689092			Crystal247	18.546	14.406	0.776771
																									Crystal248	62.719	54.332	0.866277			Crystal248	14.149	12.05	0.85165
																									Crystal249	58.438	44.271	0.757572			Crystal249	17.572	12.153	0.691612
																									Crystal250	60.761	46.146	0.759467			Crystal250	16.006	12.038	0.752093
																									Crystal251	58.417	40.911	0.700327			Crystal251	21.257	17.739	0.834502
																									Crystal252	57.161	48.238	0.843897			Crystal252	17.1	12.716	0.743626
																									Crystal253	33.398	26.745	0.800796			Crystal253	25.421	20.991	0.825735
																									Crystal254	40.672	32.65	0.802764			Crystal254	55.508	51.234	0.923002
																									Crystal255	53.26	46.286	0.869057			Crystal255	56.723	51.875	0.914532
																									Crystal256	60.359	54.656	0.905515			Crystal256	44.274	41.759	0.943195
																									Crystal257	60.89	49.518	0.813237			Crystal257	50.734	47.672	0.939646
																									Crystal258	54.908	48.154	0.876994			Crystal258	36.647	32.987	0.900128
																									Crystal259	40.185	31.41	0.781635			Crystal259	49.325	44.453	0.901227
																									Crystal260	50.73	41.843	0.824818			Crystal260	39.706	39.343	0.990858
																									Crystal261	37.862	29.028	0.766679			Crystal261	51.833	48.709	0.93973
																									Crystal262	12.535	9.247	0.737694			Crystal262	13.078	10.853	0.829867
																									Crystal263	46.259	44.421	0.960267			Crystal263	29.852	25.26	0.846174
																									Crystal264	55.88	42.469	0.760004			Crystal264	24.74	22.197	0.897211
																									Crystal265	52.921	39.97	0.755277			Crystal265	29.888	25.822	0.863959
																									Crystal266	40.838	39.627	0.970346			Crystal266	10.706	10.626	0.992528
																									Crystal267	59.261	47.544	0.802281			Crystal267	18.968	14.18	0.747575
																									Crystal268	59.585	50.76	0.851892			Crystal268	21.839	18.84	0.862677
																									Crystal269	19.107	15.844	0.829225			Crystal269	17.029	12.961	0.761113
																									Crystal270	46.621	33.843	0.725918			Crystal270	8.594	7.166	0.833838
																									Crystal271	35.478	25.422	0.716557			Crystal271	40.237	37.63	0.935209
																									Crystal272	64.45	51.651	0.801412			Crystal272	59.384	57.815	0.973579
																									Crystal273	34.967	28.766	0.822661			Crystal273	40.314	40.003	0.992286
																									Crystal274	47.219	45.949	0.973104			Crystal274	61.538	61.096	0.992817
																									Crystal275	57.51	48.641	0.845783			Crystal275	57.764	54.552	0.944394
																									Crystal276	56.323	44.751	0.794542			Crystal276	51.573	50.024	0.969965
																									Crystal277	59.068	49.259	0.833937			Crystal277	42.137	41.745	0.990697
																									Crystal278	63.269	54.715	0.8648			Crystal278	23.772	20.86	0.877503
																									Crystal279	55.314	47.881	0.865622			Crystal279	23.619	18.497	0.783141
																									Crystal280	64.785	50.855	0.784981			Crystal280	27.219	22.098	0.811859
																									Crystal281	64.759	53.585	0.827453			Crystal281	16.891	12.627	0.747558
																									Crystal282	66.431	65.403	0.984525			Crystal282	21.061	16.257	0.771901
																									Crystal283	56.337	38.677	0.686529			Crystal283	45.945	39.884	0.868081
																									Crystal284	51.753	47.861	0.924797			Crystal284	45.348	40.564	0.894505
																									Crystal285	20.489	16.941	0.826834			Crystal285	51.638	51.235	0.992196
																									Crystal286	55.115	40.314	0.731452			Crystal286	52.888	49.507	0.936072
																									Crystal287	54.005	46.671	0.864198			Crystal287	20.112	19.542	0.971659
																									Crystal288	13.416	9.964	0.742695			Crystal288	24.848	24.828	0.999195
																									Crystal289	64.06	62.824	0.980706			Crystal289	15.376	12.315	0.800924
																									Crystal290	50.696	42.619	0.840678			Crystal290	45.733	44.205	0.966589
																									Crystal291	17.755	9.399	0.529372			Crystal291	55.042	49.987	0.908161
																									Crystal292	16.596	12.179	0.733852			Crystal292	58.082	51.466	0.886092
																									Crystal293	53.422	43.965	0.822976			Crystal293	54.071	52.779	0.976105
																									Crystal294	16.712	10.978	0.656893			Crystal294	58.511	58.17	0.994172
																									Crystal295	44.702	32.744	0.732495			Crystal295	30.723	28.144	0.916056
																									Crystal296	34.862	26.507	0.760341			Crystal296	27.433	23.981	0.874166
																									Crystal297	58.626	49.276	0.840514			Crystal297	36.391	35.597	0.978181
																									Crystal298	40.944	29.646	0.724062			Crystal298	12.552	10.782	0.858987
																									Crystal299	35.767	17.149	0.479464			Crystal299	45.262	41.891	0.925523
																									Crystal300	34.315	26.452	0.770858			Crystal300	39.584	34.435	0.869922
																									Crystal301	45.222	37.954	0.839282			Crystal301	61.946	59.065	0.953492
																									Crystal302	71.811	55.06	0.766735			Crystal302	62.673	61.288	0.977901
																									Crystal303	60.053	46.695	0.777563			Crystal303	41.277	35.967	0.871357
																									Crystal304	61.98	55.073	0.888561			Crystal304	61.287	59.273	0.967138
																									Crystal305	53.567	46.551	0.869024			Crystal305	65.712	65.717	1.00008
																									Crystal306	24.708	18.062	0.731018			Crystal306	38.8	38.626	0.995515
																									Crystal307	51.105	45.452	0.889385			Crystal307	55.758	53.896	0.966606
																									Crystal308	58.047	46.218	0.796217			Crystal308	42.16	39.738	0.942552
																									Crystal309	46.774	37.827	0.808719			Crystal309	44.569	43.129	0.967691
																									Crystal310	23.499	14.538	0.618665			Crystal310	11.737	7.042	0.599983
																									Crystal311	53.815	38.556	0.716455			Crystal311	55.471	53.572	0.965766
																									Crystal312	58.512	45.614	0.779567			Crystal312	55.439	49.885	0.899818
																									Crystal313	57.962	39.065	0.673976			Crystal313	49.233	45.167	0.917413
																									Crystal314	61.67	55.561	0.90094			Crystal314	48.261	46.835	0.970452
																									Crystal315	46.046	41.184	0.89441			Crystal315	47.912	42.483	0.886688
																									Crystal316	34.982	25.681	0.73412			Crystal316	41.508	38.218	0.920738
																									Crystal317	18.52	16.085	0.868521			Crystal317	30.267	26.835	0.886609
																									Crystal318	56.944	45.479	0.798662			Crystal318	39.717	36.904	0.929174
																									Crystal319	57.74	43.724	0.757257			Crystal319	33.983	30.235	0.88971
																									Crystal320	52.297	45.135	0.863051			Crystal320	42.083	41.009	0.974479
																									Crystal321	56.252	51.137	0.90907			Crystal321	16.318	13.053	0.799914
																									Crystal322	20.314	12.284	0.604706			Crystal322	23.023	20.809	0.903835
																									Crystal323	24.456	22.103	0.903786			Crystal323	56.127	54.994	0.979814
																									Crystal324	56.726	45.597	0.803811			Crystal324	51.75	50.14	0.968889
																									Crystal325	48.839	41.539	0.850529			Crystal325	50.53	45.522	0.900891
																									Crystal326	50.808	43.24	0.851047			Crystal326	53.075	49.111	0.925313
																									Crystal327	64.598	62.411	0.966144			Crystal327	48.761	47.193	0.967843
																									Crystal328	46.033	40.742	0.885061			Crystal328	39.924	37.476	0.938683
																									Crystal329	60.556	51.529	0.850931			Crystal329	20.653	18.546	0.897981
																									Crystal330	42.514	34.673	0.815567			Crystal330	39.85	35.193	0.883137
																									Crystal331	21.021	15.625	0.743304			Crystal331	39.209	38.043	0.970262
																									Crystal332	45.108	38.965	0.863816			Crystal332	25.776	23.445	0.909567
																									Crystal333	48.334	38.245	0.791265			Crystal333	27.718	24.375	0.879392
																									Crystal334	52.715	50.994	0.967353			Crystal334	51.326	45.647	0.889354
																									Crystal335	32.85	28.942	0.881035			Crystal335	48.926	48.651	0.994379
																									Crystal336	51.106	38.415	0.751673			Crystal336	53.148	50.728	0.954467
																									Crystal337	72.704	61.555	0.846652			Crystal337	31.732	30.339	0.956101
																									Crystal338	57.151	43.357	0.758639			Crystal338	45.388	45.079	0.993192
																									Crystal339	55.194	40.695	0.737308			Crystal339	34.818	32.268	0.926762
																									Crystal340	61.383	49.193	0.801411			Crystal340	54.408	54.233	0.996784
																									Crystal341	59.172	51.569	0.87151			Crystal341	54.402	50.274	0.92412
																									Crystal342	71.339	63.165	0.88542			Crystal342	67.51	64.915	0.961561
																									Crystal343	41.185	37.082	0.900376			Crystal343	48.804	48.163	0.986866
																									Crystal344	40.508	28.853	0.712279			Crystal344	50.025	44.856	0.896672
																									Crystal345	67.893	53.878	0.793572			Crystal345	58.224	56.951	0.978136
																									Crystal346	31.033	24.367	0.785196			Crystal346	62.392	62.332	0.999038
																									Crystal347	37.526	29.97	0.798646			Crystal347	53.585	52.669	0.982906
																									Crystal348	64.707	48.163	0.744324			Crystal348	42.476	41.433	0.975445
																									Crystal349	62.427	55.748	0.893011			Crystal349	34.969	31.681	0.905974
																									Crystal350	69.739	60.556	0.868323			Crystal350	14.5	13.288	0.916414
																									Crystal351	64.329	52.394	0.814469			Crystal351	14.947	10.838	0.725095
																									Crystal352	54.438	42.041	0.772273			Crystal352	9.87	8.052	0.815805
																									Crystal353	35.661	31.319	0.878242			Crystal353	44.281	41.431	0.935638
																									Crystal354	58.409	40.284	0.689688			Crystal354	38.072	37.107	0.974653
																									Crystal355	58.685	44.523	0.758678			Crystal355	51.11	48.209	0.94324
																									Crystal356	25.35	19.795	0.780868			Crystal356	42.879	41.48	0.967373
																									Crystal357	58.037	47.254	0.814205			Crystal357	53.817	51.694	0.960551
																									Crystal358	66.594	45.655	0.685572			Crystal358	54.702	46.653	0.852857
																									Crystal359	45.454	33.716	0.741761			Crystal359	56.113	53.722	0.95739
																									Crystal360	25.3	17.925	0.708498			Crystal360	64.715	58.112	0.897968
																									Crystal361	55.483	48.245	0.869546			Crystal361	55.844	54.034	0.967588
																									Crystal362	60.773	52.343	0.861287			Crystal362	54.251	52.021	0.958895
																									Crystal363	72.686	55.609	0.765058			Crystal363	60.313	56.164	0.931209
																									Crystal364	21.252	19.148	0.900998			Crystal364	60.573	59.404	0.980701
																									Crystal365	25.921	17.705	0.683037			Crystal365	60.593	60.979	1.00637
																									Crystal366	54.073	47.12	0.871415			Crystal366	50.875	44.065	0.866143
																									Crystal367	61.951	49.014	0.791174			Crystal367	42.079	41.999	0.998099
																									Crystal368	42.173	42.041	0.99687			Crystal368	12.44	9.563	0.76873
																									Crystal369	36.018	30.461	0.845716			Crystal369	53.267	45.146	0.847542
																									Crystal370	38.365	34.489	0.89897			Crystal370	47.69	47.298	0.99178
																									Crystal371	35.554	34.082	0.958598			Crystal371	52.972	52.468	0.990486
																									Crystal372	50.164	44.726	0.891596			Crystal372	55.478	52.394	0.94441
																									Crystal373	66.197	59.723	0.902201			Crystal373	47.102	42.516	0.902637
																									Crystal374	61.709	48.074	0.779044			Crystal374	59.914	54.519	0.909954
																									Crystal375	15.349	13.997	0.911916			Crystal375	42.941	40.403	0.940896
																									Crystal376	39.445	26.853	0.680771			Crystal376	22.521	22.553	1.00142
																									Crystal377	63.617	51.04	0.802301			Crystal377	27.714	24.628	0.888648
																									Crystal378	58.054	55.5	0.956006			Crystal378	48.134	43.987	0.913845
																									Crystal379	51.905	46.446	0.894827			Crystal379	45.197	45.313	1.00257
																									Crystal380	36.237	30.843	0.851147			Crystal380	50.493	47.383	0.938407
																									Crystal381	34.875	19.666	0.5639			Crystal381	49.38	48.247	0.977055
																									Crystal382	48.374	43.706	0.903502			Crystal382	56.016	52.831	0.943141
																									Crystal383	50.087	31.787	0.634636			Crystal383	49.715	45.315	0.911496
																									Crystal384	66.827	57.455	0.859757			Crystal384	51.215	47.319	0.923929
																									Crystal385	62.226	48.825	0.78464			Crystal385	49.945	46.09	0.922815
																									Crystal386	72.811	70.448	0.967546			Crystal386	53.972	51.131	0.947362
																									Crystal387	61.098	56.082	0.917902			Crystal387	62.409	56.636	0.907497
																									Crystal388	53.801	44.017	0.818145			Crystal388	39.856	32.23	0.808661
																									Crystal389	68.247	61.804	0.905593			Crystal389	40.175	37.062	0.922514
																									Crystal390	64.107	50.173	0.782645			Crystal390	47.837	39.562	0.827017
																									Crystal391	19.697	17.25	0.875768			Crystal391	49.724	44.952	0.90403
																									Crystal392	42.508	40.619	0.955561			Crystal392	41.588	38.209	0.918751
																									Crystal393	23.888	14.6	0.611186			Crystal393	48.121	45.717	0.950043
																									Crystal394	54.095	39.039	0.721675			Crystal394	52.901	46.081	0.87108
																									Crystal395	58.749	48.238	0.821086			Crystal395	55.896	36.515	0.653267
																									Crystal396	59.395	43.336	0.729624			Crystal396	45.229	41.548	0.918614
																									Crystal397	47.204	35.972	0.762054			Crystal397	43.81	40.04	0.913947
																									Crystal398	54.024	43.966	0.813823			Crystal398	49.414	40.052	0.81054
																									Crystal399	50.147	41.251	0.822602			Crystal399	48.245	43.236	0.896176
																									Crystal400	37.567	36.646	0.975484			Crystal400	27.414	19.051	0.694937
																									Crystal401	57.166	50.656	0.886121			Crystal401	18.329	16.464	0.898249
																									Crystal402	56.145	54.734	0.974869			Crystal402	47.451	45.129	0.951065
																									Crystal403	52.89	45.559	0.861392			Crystal403	49.995	46.008	0.920252
																									Crystal404	54.505	47.712	0.875369			Crystal404	33.351	33.207	0.995682
																									Crystal405	60.03	57.921	0.964868			Crystal405	36.087	33.335	0.92374
																									Crystal406	70.983	63.776	0.898469			Crystal406	59.28	55.411	0.934733
																									Crystal407	49.174	41.777	0.849575			Crystal407	61.774	58.798	0.951824
																									Crystal408	55.105	47.106	0.854841			Crystal408	50.733	46.654	0.919599
																									Crystal409	55.203	51.084	0.925384			Crystal409	58.48	51.977	0.8888
																									Crystal410	60.777	59.008	0.970894			Crystal410	54.899	54.666	0.995756
																									Crystal411	69.1	60.878	0.881013			Crystal411	45.213	41.882	0.926326
																									Crystal412	46.09	27.832	0.603862			Crystal412	21.783	13.754	0.63141
																									Crystal413	29.103	17.403	0.59798			Crystal413	39.388	36	0.913984
																									Crystal414	53.307	50.895	0.954753			Crystal414	36.815	33.993	0.923346
																									Crystal415	60.497	50.089	0.827958			Crystal415	49.275	46.703	0.947803
																									Crystal416	30.216	25.127	0.831579			Crystal416	58.552	57.912	0.98907
																									Crystal417	52.46	48.842	0.931033			Crystal417	40.595	36.627	0.902254
																									Crystal418	58.189	55.152	0.947808			Crystal418	32.91	32.49	0.987238
																									Crystal419	29.324	16.61	0.56643			Crystal419	51.557	49.112	0.952577
																									Crystal420	32.397	23.582	0.727907			Crystal420	49.37	48.936	0.991209
																									Crystal421	39.062	38.45	0.984333			Crystal421	56.134	55.781	0.993711
																									Crystal422	56.345	47.032	0.834715			Crystal422	60.111	56.921	0.946932
																									Crystal423	54.526	48.923	0.897242			Crystal423	61.3	56.596	0.923263
																									Crystal424	53.484	43.924	0.821255			Crystal424	58.404	53.603	0.917797
																									Crystal425	51.524	45.157	0.876427			Crystal425	20.568	18.484	0.898678
																									Crystal426	60.41	59.984	0.992948			Crystal426	37.663	26.307	0.698484
																									Crystal427	64.944	64.259	0.989452			Crystal427	33.896	29.663	0.875118
																									Crystal428	44.817	37.349	0.833367			Crystal428	51.235	50.923	0.99391
																									Crystal429	50.419	47.928	0.950594			Crystal429	54.779	51.111	0.93304
																									Crystal430	53.73	48.339	0.899665			Crystal430	57.79	56.989	0.986139
																									Crystal431	58.006	54.071	0.932162			Crystal431	60.045	59.513	0.99114
																									Crystal432	66.277	58.271	0.879204			Crystal432	71.261	60.645	0.851027
																									Crystal433	40.026	27.293	0.681882			Crystal433	12.792	12.659	0.989603
																									Crystal434	24.485	17.693	0.722606			Crystal434	40.185	34.559	0.859998
																									Crystal435	52.343	49.372	0.94324			Crystal435	41.424	31.93	0.770809
																									Crystal436	57.173	49.24	0.861246			Crystal436	47.895	40.331	0.842071
																									Crystal437	31.527	21.881	0.69404			Crystal437	49.417	45.16	0.913856
																									Crystal438	50.786	47.721	0.939649			Crystal438	38.865	36.22	0.931944
																									Crystal439	59.196	54.306	0.917393			Crystal439	47.592	37.932	0.797025
																									Crystal440	23.481	17.448	0.743069			Crystal440	56.042	48.593	0.867082
																									Crystal441	33.443	26.106	0.780612			Crystal441	56.486	33.24	0.588464
																									Crystal442	67.793	57.286	0.845013			Crystal442	47.881	44.581	0.931079
																									Crystal443	34.252	30.945	0.903451			Crystal443	46.67	38.313	0.820934
																									Crystal444	52.01	52.072	1.00119			Crystal444	48.177	36.941	0.766777
																									Crystal445	44.379	29.545	0.665743			Crystal445	52.424	45.069	0.859702
																									Crystal446	51.644	45.187	0.874971			Crystal446	53.025	52.996	0.999453
																									Crystal447	62.66	58.364	0.93144			Crystal447	63.23	63.121	0.998276
																									Crystal448	58.799	53.23	0.905288			Crystal448	49.101	48.98	0.997536
																									Crystal449	52.379	51.668	0.986426			Crystal449	61.026	60.088	0.98463
																									Crystal450	50.389	50.316	0.998551			Crystal450	37.642	35.899	0.953695
																									Crystal451	52.397	49.897	0.952287			Crystal451	57.883	56.712	0.97977
																									Crystal452	60.846	54.026	0.887914			Crystal452	45.084	41.759	0.926249
																									Crystal453	66.152	59.916	0.905732			Crystal453	53.065	49.4	0.930934
																									Crystal454	56.486	54.026	0.956449			Crystal454	53.34	50.229	0.941676
																									Crystal455	47.017	43.166	0.918093			Crystal455	57.193	53.943	0.943175
																									Crystal456	48.334	41.9	0.866885			Crystal456	41.912	42.07	1.00377
																									Crystal457	52.426	50.617	0.965494			Crystal457	44.443	42.904	0.965371
																									Crystal458	58.357	57.831	0.990987			Crystal458	29.459	27.094	0.919719
																									Crystal459	59.532	53.4	0.896997			Crystal459	29.893	23.958	0.801459
																									Crystal460	34.951	25.039	0.716403			Crystal460	39.949	36.145	0.904779
																									Crystal461	15.721	10.324	0.656701			Crystal461	47.634	46.583	0.977936
																									Crystal462	40.828	36.361	0.89059			Crystal462	41.667	37.61	0.902633
																									Crystal463	29.983	26.125	0.871327			Crystal463	51.455	48.849	0.949354
																									Crystal464	26.104	15.943	0.610749			Crystal464	55.56	52.112	0.937941
																									Crystal465	19.06	16.872	0.885205			Crystal465	56.347	53.992	0.958205
																									Crystal466	29.843	29.218	0.979057			Crystal466	51.805	42.889	0.827893
																									Crystal467	43.219	40.804	0.944122			Crystal467	53.144	51.101	0.961557
																									Crystal468	41.113	38.314	0.931919			Crystal468	60.954	57.183	0.938134
																									Crystal469	51.709	44.728	0.864994			Crystal469	35.48	34.814	0.981229
																									Crystal470	49.605	34.461	0.694708			Crystal470	34.122	31.699	0.92899
																									Crystal471	58.205	42.859	0.736346
																									Crystal472	64.587	55.002	0.851596
																									Crystal473	60.036	50.599	0.842811
																									Crystal474	56.97	40.996	0.719607
																									Crystal475	47.021	42.346	0.900576
																									Crystal476	68.243	60.085	0.880457
																									Crystal477	39.389	33.35	0.846683
																									Crystal478	41.864	37.558	0.897143
																									Crystal479	39.621	30.15	0.76096
																									Crystal480	51.069	50.271	0.984374
																									Crystal481	33.35	28.988	0.869205
																									Crystal482	57.46	43.458	0.756317

## Sheet: Supplementary Figure 3a, b
Supplementary Figure 3a, b
	Supplementary Figure 3a																Supplementary Figure 3b
		WT							ΔMIS									ΔMIS
			Membrane size of empty magnetosomes (nm)			Membrane size of crystal-containing magnetosomes (nm)				Membrane size of empty magnetosomes (nm)			Membrane size of crystal-containing magnetosomes (nm)						Membrane size of crystal containing magnetosomes (nm)	Crystal size (nm)
		Magnetosome1	30.4		Magnetosome1	69.0633			Magnetosome1	32.2567		Magnetosome1	38.1933					Magnetosome1	38.1933	11.27
		Magnetosome2	39.1967		Magnetosome2	47.14			Magnetosome2	54.3133		Magnetosome2	40.95					Magnetosome2	40.95	12.3233
		Magnetosome3	40.2567		Magnetosome3	58.3267			Magnetosome3	36.16		Magnetosome3	42.2433					Magnetosome3	42.2433	14.1367
		Magnetosome4	39.2167		Magnetosome4	54.28			Magnetosome4	38.75		Magnetosome4	46.26					Magnetosome4	46.26	25.42
		Magnetosome5	39.8567		Magnetosome5	44.89			Magnetosome5	41.42		Magnetosome5	42.0767					Magnetosome5	42.0767	20.6567
		Magnetosome6	38.9567		Magnetosome6	42.0733			Magnetosome6	30.63		Magnetosome6	56.35					Magnetosome6	56.35	36.4433
		Magnetosome7	22.9067		Magnetosome7	40.96			Magnetosome7	45.2167		Magnetosome7	44.83					Magnetosome7	44.83	24.2067
		Magnetosome8	39.71		Magnetosome8	44.6367			Magnetosome8	37.71		Magnetosome8	58.2167					Magnetosome8	58.2167	36.69
		Magnetosome9	40.2533		Magnetosome9	54.8767			Magnetosome9	31.85		Magnetosome9	49.2467					Magnetosome9	49.2467	28.3867
		Magnetosome10	26.6533		Magnetosome10	65.1633			Magnetosome10	37.3033		Magnetosome10	53.58					Magnetosome10	53.58	34.9467
		Magnetosome11	29.2067		Magnetosome11	59.8			Magnetosome11	45.4567		Magnetosome11	51.7033					Magnetosome11	51.7033	35.48
		Magnetosome12	40.6667		Magnetosome12	65.3667			Magnetosome12	55.8033		Magnetosome12	63.75					Magnetosome12	63.75	43.3033
		Magnetosome13	32.8733		Magnetosome13	49.7233			Magnetosome13	39.5967		Magnetosome13	56.7667					Magnetosome13	56.7667	36.3133
		Magnetosome14	29.4233		Magnetosome14	55.9067			Magnetosome14	38.1067		Magnetosome14	63.3333					Magnetosome14	63.3333	41.7267
		Magnetosome15	39.1067		Magnetosome15	62.9533			Magnetosome15	34		Magnetosome15	67.2833					Magnetosome15	67.2833	47.8133
		Magnetosome16	23.5333		Magnetosome16	45.3133			Magnetosome16	37.79		Magnetosome16	62.3067					Magnetosome16	62.3067	46.6113
		Magnetosome17	31.7333		Magnetosome17	44.29			Magnetosome17	30.0067		Magnetosome17	67.99					Magnetosome17	67.99	46.7333
		Magnetosome18	42.8933		Magnetosome18	42.8267			Magnetosome18	34.7367		Magnetosome18	71.2867					Magnetosome18	71.2867	42.7733
		Magnetosome19	43.5267		Magnetosome19	44.7733			Magnetosome19	37.66		Magnetosome19	64.9233					Magnetosome19	64.9233	46.7433
		Magnetosome20	33.3367		Magnetosome20	59.7967			Magnetosome20	39.5267		Magnetosome20	72.43					Magnetosome20	72.43	54.35
		Magnetosome21	35.0567		Magnetosome21	52.52			Magnetosome21	35.9533		Magnetosome21	58.21					Magnetosome21	58.21	42.2933
		Magnetosome22	22.69		Magnetosome22	63.34			Magnetosome22	45.6767		Magnetosome22	59.25					Magnetosome22	59.25	48.6
		Magnetosome23	37.0767		Magnetosome23	60.3333			Magnetosome23	52.2533		Magnetosome23	65.39					Magnetosome23	65.39	50.0233
		Magnetosome24	37.1067		Magnetosome24	43.2667			Magnetosome24	41.4133		Magnetosome24	44.9667					Magnetosome24	44.9667	19.1067
		Magnetosome25	33.4633		Magnetosome25	44.6333			Magnetosome25	40.1833		Magnetosome25	41.3967					Magnetosome25	41.3967	10.4
		Magnetosome26	44.5233		Magnetosome26	56.9133			Magnetosome26	40.9767		Magnetosome26	46.8733					Magnetosome26	46.8733	15.8967
		Magnetosome27	28.8633		Magnetosome27	59.3767			Magnetosome27	37.1333		Magnetosome27	70.0067					Magnetosome27	70.0067	54
		Magnetosome28	16.3133		Magnetosome28	57.5767			Magnetosome28	36.6		Magnetosome28	55.07					Magnetosome28	55.07	37.7633
		Magnetosome29	48.5267		Magnetosome29	63.9367			Magnetosome29	41.4033		Magnetosome29	81.2533					Magnetosome29	81.2533	58.8033
		Magnetosome30	53.12		Magnetosome30	52.6833			Magnetosome30	38.6767		Magnetosome30	68.25					Magnetosome30	68.25	51.29
		Magnetosome31	38.1267		Magnetosome31	41.61			Magnetosome31	41.32		Magnetosome31	66.1667					Magnetosome31	66.1667	50.2
		Magnetosome32	36.1067		Magnetosome32	74.4367			Magnetosome32	45.2333		Magnetosome32	77.9033					Magnetosome32	77.9033	56.2133
		Magnetosome33	37.9567		Magnetosome33	64.8767			Magnetosome33	37.25		Magnetosome33	65.43					Magnetosome33	65.43	44.6933
		Magnetosome34	33.1533		Magnetosome34	39.13			Magnetosome34	57.94		Magnetosome34	78.02					Magnetosome34	78.02	51.3467
		Magnetosome35	31.2067		Magnetosome35	62.0033			Magnetosome35	57.1133		Magnetosome35	63.0567					Magnetosome35	63.0567	47.8933
		Magnetosome36	37.27		Magnetosome36	53.4333			Magnetosome36	53.0533		Magnetosome36	70.1167					Magnetosome36	70.1167	54.0667
		Magnetosome37	26.1233		Magnetosome37	55.6467			Magnetosome37	36.28		Magnetosome37	60.13					Magnetosome37	60.13	43.2633
		Magnetosome38	28.1033		Magnetosome38	59.0667			Magnetosome38	44.8833		Magnetosome38	63.2967					Magnetosome38	63.2967	52.39
		Magnetosome39	41.9167		Magnetosome39	63.6633			Magnetosome39	44.5867		Magnetosome39	64.29					Magnetosome39	64.29	44.2667
		Magnetosome40	33.81		Magnetosome40	54.11			Magnetosome40	37.6533		Magnetosome40	60.13					Magnetosome40	60.13	41.5233
		Magnetosome41	59.09		Magnetosome41	60.97			Magnetosome41	31.1433		Magnetosome41	50.29					Magnetosome41	50.29	34.0967
		Magnetosome42	34.86		Magnetosome42	64.0833			Magnetosome42	27.7667		Magnetosome42	51.46					Magnetosome42	51.46	33.3067
		Magnetosome43	36.8067		Magnetosome43	61.1567						Magnetosome43	45.8733					Magnetosome43	45.8733	20.9733
		Magnetosome44	44.1333		Magnetosome44	64.9433						Magnetosome44	40.7133					Magnetosome44	40.7133	13.2767
		Magnetosome45	36.5233		Magnetosome45	65.2						Magnetosome45	41.99					Magnetosome45	41.99	12.1833
		Magnetosome46	41.4233		Magnetosome46	54.3667						Magnetosome46	42.2633					Magnetosome46	42.2633	22.6633
		Magnetosome47	40.2667		Magnetosome47	45.7733						Magnetosome47	37.8233					Magnetosome47	37.8233	17.2
		Magnetosome48	49.9033		Magnetosome48	46.81						Magnetosome48	48.4167					Magnetosome48	48.4167	22.5167
		Magnetosome49	53.75		Magnetosome49	47.19						Magnetosome49	41.81					Magnetosome49	41.81	24.1667
		Magnetosome50	37.7867		Magnetosome50	44.4567						Magnetosome50	59.62					Magnetosome50	59.62	30.2833
		Magnetosome51	39.28		Magnetosome51	54.9167						Magnetosome51	50.8767					Magnetosome51	50.8767	30.2367
		Magnetosome52	42.5067		Magnetosome52	57.0367						Magnetosome52	53.6533					Magnetosome52	53.6533	28.6333
		Magnetosome53	40.5167		Magnetosome53	63.7833						Magnetosome53	60.54					Magnetosome53	60.54	42.3033
		Magnetosome54	36.4233		Magnetosome54	65.05						Magnetosome54	63.2767					Magnetosome54	63.2767	44.4967
		Magnetosome55	42.03		Magnetosome55	67.2367						Magnetosome55	69.6					Magnetosome55	69.6	41.0267
		Magnetosome56	31.4033		Magnetosome56	59.73						Magnetosome56	68.7433					Magnetosome56	68.7433	56.7967
		Magnetosome57	38.1067		Magnetosome57	37.7033						Magnetosome57	57.4333					Magnetosome57	57.4333	40.9233
		Magnetosome58	45.1933		Magnetosome58	39.8133						Magnetosome58	66.29					Magnetosome58	66.29	45.45
		Magnetosome59	39.65		Magnetosome59	41.8367						Magnetosome59	56.4733					Magnetosome59	56.4733	41.0667
		Magnetosome60	40.8467		Magnetosome60	45.33						Magnetosome60	80.7233					Magnetosome60	80.7233	61.0433
		Magnetosome61	32.1667		Magnetosome61	42.2933						Magnetosome61	70.3967					Magnetosome61	70.3967	57.18
		Magnetosome62	32.2233		Magnetosome62	50.52						Magnetosome62	67.3733					Magnetosome62	67.3733	52.5633
		Magnetosome63	40.3733		Magnetosome63	70.7333						Magnetosome63	43.76					Magnetosome63	43.76	17.1233
		Magnetosome64	52.4533		Magnetosome64	56.54						Magnetosome64	45.5733					Magnetosome64	45.5733	15.19
		Magnetosome65	30.4167		Magnetosome65	60.1367						Magnetosome65	43.6					Magnetosome65	43.6	14.45
		Magnetosome66	42.9533		Magnetosome66	44.4867						Magnetosome66	48.0433					Magnetosome66	48.0433	17.7
		Magnetosome67	48.51		Magnetosome67	45.0733						Magnetosome67	52.85					Magnetosome67	52.85	30.6733
		Magnetosome68	37.1067		Magnetosome68	53.4433						Magnetosome68	48.704					Magnetosome68	48.704	29.1333
		Magnetosome69	48.6867		Magnetosome69	42.65						Magnetosome69	52.27					Magnetosome69	52.27	30.1333
		Magnetosome70	39.7533		Magnetosome70	43.7933						Magnetosome70	61.02					Magnetosome70	61.02	40.285
		Magnetosome71	54.62		Magnetosome71	45.7733						Magnetosome71	61.8567					Magnetosome71	61.8567	42.9433
		Magnetosome72	29.9933		Magnetosome72	46.2933						Magnetosome72	67.44					Magnetosome72	67.44	46.7733
		Magnetosome73	46.87		Magnetosome73	50.11						Magnetosome73	62.5067					Magnetosome73	62.5067	43.7567
		Magnetosome74	23.3933		Magnetosome74	51.23						Magnetosome74	64.3967					Magnetosome74	64.3967	44.3067
		Magnetosome75	38.8933		Magnetosome75	55.5						Magnetosome75	67.5733					Magnetosome75	67.5733	45.7133
		Magnetosome76	39.9733		Magnetosome76	60.81						Magnetosome76	61.2633					Magnetosome76	61.2633	43.0133
		Magnetosome77	37.4133		Magnetosome77	56.6367						Magnetosome77	63					Magnetosome77	63	47.35
		Magnetosome78	49.7933		Magnetosome78	43.74						Magnetosome78	65.0743					Magnetosome78	65.0743	50.1467
		Magnetosome79	44.4533		Magnetosome79	40.8433						Magnetosome79	64.1467					Magnetosome79	64.1467	45.3767
		Magnetosome80	43.9733		Magnetosome80	46.1967						Magnetosome80	70.1867					Magnetosome80	70.1867	52.78
		Magnetosome81	37.52		Magnetosome81	48.1067						Magnetosome81	60.2767					Magnetosome81	60.2767	45.51
		Magnetosome82	41.32		Magnetosome82	53.8667						Magnetosome82	45.37					Magnetosome82	45.37	17.4267
		Magnetosome83	38.2833		Magnetosome83	52.5833						Magnetosome83	38.7833					Magnetosome83	38.7833	11.7067
		Magnetosome84	43.0567		Magnetosome84	38.2567						Magnetosome84	34.9					Magnetosome84	34.9	10.5567
					Magnetosome85	49.6033						Magnetosome85	43.3533					Magnetosome85	43.3533	11.78
					Magnetosome86	54.82						Magnetosome86	41.94					Magnetosome86	41.94	14.98
					Magnetosome87	54.4467						Magnetosome87	44.47					Magnetosome87	44.47	19.4733
					Magnetosome88	52.9833						Magnetosome88	46.53					Magnetosome88	46.53	17.84
					Magnetosome89	42.84						Magnetosome89	45.5533					Magnetosome89	45.5533	22.8767
					Magnetosome90	56.5333						Magnetosome90	48.9867					Magnetosome90	48.9867	24.05
					Magnetosome91	44.4733						Magnetosome91	51.4167					Magnetosome91	51.4167	31.53
					Magnetosome92	58.1367						Magnetosome92	71.1867					Magnetosome92	71.1867	50.58
					Magnetosome93	60.5933						Magnetosome93	76.9133					Magnetosome93	76.9133	59.92
					Magnetosome94	59.8867						Magnetosome94	59.6367					Magnetosome94	59.6367	43.1467
					Magnetosome95	58.81						Magnetosome95	89.5633					Magnetosome95	89.5633	61.3367
					Magnetosome96	63.2727						Magnetosome96	68.2567					Magnetosome96	68.2567	50.4767
					Magnetosome97	49.57						Magnetosome97	66.9067					Magnetosome97	66.9067	52.42
					Magnetosome98	52.56						Magnetosome98	76.6267					Magnetosome98	76.6267	57.9767
					Magnetosome99	72.3933						Magnetosome99	75.56					Magnetosome99	75.56	55.5833
					Magnetosome100	59.9667						Magnetosome100	74.3733					Magnetosome100	74.3733	57.4
					Magnetosome101	50.52						Magnetosome101	55.0433					Magnetosome101	55.0433	40.6533
					Magnetosome102	54.0167						Magnetosome102	70.4233					Magnetosome102	70.4233	52.79
					Magnetosome103	54.1067						Magnetosome103	72.4833					Magnetosome103	72.4833	51.8567
					Magnetosome104	45.65						Magnetosome104	54.5					Magnetosome104	54.5	34.8467
					Magnetosome105	59.9767						Magnetosome105	57.8567					Magnetosome105	57.8567	38.8533
					Magnetosome106	68.7967						Magnetosome106	45.6533					Magnetosome106	45.6533	19.6233
					Magnetosome107	81.7933						Magnetosome107	49.07					Magnetosome107	49.07	24.7767
					Magnetosome108	66.7467						Magnetosome108	51.6833					Magnetosome108	51.6833	16.6367
					Magnetosome109	53.9067						Magnetosome109	65.07					Magnetosome109	65.07	44.58
					Magnetosome110	53.6433						Magnetosome110	41.9567					Magnetosome110	41.9567	13.0133
					Magnetosome111	47.4467						Magnetosome111	44.28					Magnetosome111	44.28	12.5033
					Magnetosome112	42.2133						Magnetosome112	44.6267					Magnetosome112	44.6267	12.1967
					Magnetosome113	44.1						Magnetosome113	44.6467					Magnetosome113	44.6467	22.79
					Magnetosome114	54.0767						Magnetosome114	49.5367					Magnetosome114	49.5367	27.91
					Magnetosome115	52.5433						Magnetosome115	72.38					Magnetosome115	72.38	54.25
					Magnetosome116	44.0567						Magnetosome116	62.4033					Magnetosome116	62.4033	44.87
					Magnetosome117	49.0767						Magnetosome117	77.2333					Magnetosome117	77.2333	57.1833
					Magnetosome118	46.6867						Magnetosome118	68.6667					Magnetosome118	68.6667	55.96
					Magnetosome119	43.9167						Magnetosome119	69.52					Magnetosome119	69.52	49.4467
					Magnetosome120	42.3933						Magnetosome120	68.1067					Magnetosome120	68.1067	49.2567
					Magnetosome121	40.87						Magnetosome121	66.8333					Magnetosome121	66.8333	48.37
					Magnetosome122	41.4333						Magnetosome122	45.1867					Magnetosome122	45.1867	26.6633
					Magnetosome123	47.1467
					Magnetosome124	55.22
					Magnetosome125	47.5933
					Magnetosome126	42.59
					Magnetosome127	36.6133
					Magnetosome128	48.2833
					Magnetosome129	43.8667
					Magnetosome130	42.1233
					Magnetosome131	53.8767
					Magnetosome132	55.04
					Magnetosome133	43.2833
					Magnetosome134	45.12
					Magnetosome135	51.5567
					Magnetosome136	48.0333
					Magnetosome137	46.66
					Magnetosome138	34.7067
					Magnetosome139	37.2633
					Magnetosome140	49.6067
					Magnetosome141	44.7267
					Magnetosome142	38.4467
					Magnetosome143	56.47
					Magnetosome144	51.42
					Magnetosome145	47.2533
					Magnetosome146	44.69
					Magnetosome147	46.2567
					Magnetosome148	40.25

[truncated: 7 more sheets: Supplementary Figure 4b, Supplementary Figure 6a-h, Supplementary Figure 7a, c, e, Supplementary Figure 10b, Supplementary Figure 12a, c, Supplementary Figure 14a, Supplementary Figure 15c]
